# Supplementary material for: Transformation of Thia[7]helicene to Aza[7]helicenes and [7]Helicene-like Compounds via Aromatic Metamorphosis
Source: Molecules. 2022 Jan 18;27(3):606. doi: 10.3390/molecules27030606 (PMC8839769; doi:10.3390/molecules27030606)
Supplement: Supplementary file 1 [file molecules-27-00606-s001.zip]

Archive with 2 entries (2 files):
- molecules-1563227-File S1. CIF file for (M)-5c.cif
- molecules-1563227-supplementary.pdf
