# Supplementary material for: Transformation of Thia[7]helicene to Aza[7]helicenes and [7]Helicene-like Compounds via Aromatic Metamorphosis
Source: Molecules. 2022 Jan 18;27(3):606. doi: 10.3390/molecules27030606 (PMC8839769; doi:10.3390/molecules27030606)
Supplement: Supplementary file 1 [file molecules-27-00606-s001.zip › molecules-1563227-File S1. CIF file for (M)-5c.cif]

data_global
_audit_creation_date                               2017-01-31
_audit_creation_method            SHELXL-2014

data_I
_chemical_name_systematic
;
 ?
;
_chemical_name_common             ?
_chemical_melting_point           ?
_chemical_formula_moiety         'C35 H23 N O, C H Cl3' 
_chemical_formula_sum            'C36 H24 Cl3 N O' 
_chemical_formula_weight          592.91

loop_
 _atom_type_symbol
 _atom_type_description
 _atom_type_scat_dispersion_real
 _atom_type_scat_dispersion_imag
 _atom_type_scat_source
 'C'  'C'   0.0181   0.0091
 'International Tables Vol C Tables 4.2.6.8 and 6.1.1.4'
 'H'  'H'   0.0000   0.0000
 'International Tables Vol C Tables 4.2.6.8 and 6.1.1.4'
 'N'  'N'   0.0311   0.0180
 'International Tables Vol C Tables 4.2.6.8 and 6.1.1.4'
 'O'  'O'   0.0492   0.0322
 'International Tables Vol C Tables 4.2.6.8 and 6.1.1.4'
 'Cl'  'Cl'   0.3639   0.7018
 'International Tables Vol C Tables 4.2.6.8 and 6.1.1.4'
 
_space_group_crystal_system       monoclinic
_space_group_IT_number            4
_space_group_name_H-M_alt         'P 21'
_space_group_name_Hall            'P 2yb'
 
_shelx_space_group_comment
;
The symmetry employed for this shelxl refinement is uniquely defined
by the following loop, which should always be used as a source of
symmetry information in preference to the above space-group names.
They are only intended as comments.
;
 
loop_
 _space_group_symop_operation_xyz
 'x, y, z'
 '-x, y+1/2, -z'
 
_cell_length_a                    8.25287(15)
_cell_length_b                    18.2292(3)
_cell_length_c                    10.12564(18)
_cell_angle_alpha                 90
_cell_angle_beta                  110.7590(8)
_cell_angle_gamma                 90
_cell_volume                      1424.44(5)
_cell_formula_units_Z             2
_cell_measurement_temperature     193(2)
_cell_measurement_reflns_used                      21830
_cell_measurement_theta_min                        4.67
_cell_measurement_theta_max                        68.23
 
_exptl_crystal_description                         platelet
_exptl_crystal_colour                              yellow
_exptl_crystal_density_meas       ? 
_exptl_crystal_density_method     ?              
_exptl_crystal_density_diffrn     1.382          
_exptl_crystal_F_000              612
_exptl_transmission_factor_min    ?                                             
_exptl_transmission_factor_max    ?                                             
_exptl_crystal_size_max           0.600
_exptl_crystal_size_mid           0.400
_exptl_crystal_size_min           0.100
_exptl_absorpt_coefficient_mu     3.152
_shelx_estimated_absorpt_T_min    0.254
_shelx_estimated_absorpt_T_max    0.743
_exptl_absorpt_correction_type                     numerical
_exptl_absorpt_process_details                    'NUMABS (Rigaku, 1999)'
_exptl_absorpt_correction_T_min                    0.234
_exptl_absorpt_correction_T_max                    0.730
 
_exptl_special_details
;
 ?
;
 
_diffrn_ambient_temperature       193(2)
_diffrn_radiation_wavelength      1.54187
_diffrn_radiation_type            CuK\a
_diffrn_source                   'Rotating anode'                 
_diffrn_measurement_device_type                   'Rigaku R-AXIS RAPID'
_diffrn_measurement_method                         \w
_diffrn_detector_area_resol_mean                   10.000
_diffrn_reflns_number             22925
_diffrn_reflns_av_unetI/netI      0.0575
_diffrn_reflns_av_R_equivalents   0.0676
_diffrn_reflns_limit_h_min        -9
_diffrn_reflns_limit_h_max        9
_diffrn_reflns_limit_k_min        -21
_diffrn_reflns_limit_k_max        21
_diffrn_reflns_limit_l_min        -12
_diffrn_reflns_limit_l_max        12
_diffrn_reflns_theta_min          4.670
_diffrn_reflns_theta_max          68.238
_diffrn_reflns_theta_full         67.687
_diffrn_measured_fraction_theta_max   0.997
_diffrn_measured_fraction_theta_full  0.998
_diffrn_reflns_Laue_measured_fraction_max    0.997
_diffrn_reflns_Laue_measured_fraction_full   0.998
_diffrn_reflns_point_group_measured_fraction_max   0.951
_diffrn_reflns_point_group_measured_fraction_full  0.953
_reflns_number_total              4954
_reflns_number_gt                 4465
_reflns_threshold_expression      'I > 2\s(I)'
_reflns_Friedel_coverage          0.845
_reflns_Friedel_fraction_max      0.902
_reflns_Friedel_fraction_full     0.904
 
_reflns_special_details
;
 Reflections were merged by SHELXL according to the crystal
 class for the calculation of statistics and refinement.
 
 _reflns_Friedel_fraction is defined as the number of unique
 Friedel pairs measured divided by the number that would be
 possible theoretically, ignoring centric projections and
 systematic absences.
;
 
_computing_data_collection        'RAPID AUTO (Rigaku, 2004)'
_computing_cell_refinement        'RAPID AUTO'
_computing_data_reduction         'RAPID AUTO'
_computing_structure_solution     'Il Milione (Burla, et al., 2007)'
_computing_structure_refinement   'SHELXL-2014 (Sheldrick, 2014)'
_computing_molecular_graphics     ?
_computing_publication_material   ?
 
_refine_special_details
;
 ?
;
_refine_ls_structure_factor_coef  Fsqd
_refine_ls_matrix_type            full
_refine_ls_weighting_scheme       calc
_refine_ls_weighting_details
'w=1/[\s^2^(Fo^2^)+(0.0993P)^2^] where P=(Fo^2^+2Fc^2^)/3'
_atom_sites_solution_primary                       direct
_atom_sites_solution_secondary                     difmap
_atom_sites_solution_hydrogens    geom
_refine_ls_hydrogen_treatment     constr
_refine_ls_extinction_method      none
_refine_ls_extinction_coef        .
_refine_ls_abs_structure_details
;
 Flack x determined using 1805 quotients [(I+)-(I-)]/[(I+)+(I-)]
 (Parsons, Flack and Wagner, Acta Cryst. B69 (2013) 249-259).
;
_refine_ls_abs_structure_Flack    0.003(10)
_chemical_absolute_configuration  ?
_refine_ls_number_reflns          4954
_refine_ls_number_parameters      370
_refine_ls_number_restraints      1
_refine_ls_R_factor_all           0.0584
_refine_ls_R_factor_gt            0.0536
_refine_ls_wR_factor_ref          0.1458
_refine_ls_wR_factor_gt           0.1365
_refine_ls_goodness_of_fit_ref    1.045
_refine_ls_restrained_S_all       1.045
_refine_ls_shift/su_max           0.000
_refine_ls_shift/su_mean          0.000
 
loop_
 _atom_site_label
 _atom_site_type_symbol
 _atom_site_fract_x
 _atom_site_fract_y
 _atom_site_fract_z
 _atom_site_U_iso_or_equiv
 _atom_site_adp_type
 _atom_site_occupancy
 _atom_site_site_symmetry_order  
 _atom_site_calc_flag
 _atom_site_refinement_flags_posn
 _atom_site_refinement_flags_adp
 _atom_site_refinement_flags_occupancy
 _atom_site_disorder_assembly
 _atom_site_disorder_group
Cl1 Cl 0.2701(2) 0.47099(9) 0.94069(17) 0.0773(5) Uani 1 1 d . . . . .
Cl2 Cl 0.2305(2) 0.62553(12) 0.8809(2) 0.0961(6) Uani 1 1 d . . . . .
Cl3 Cl 0.5510(3) 0.57063(14) 1.07915(18) 0.1066(7) Uani 1 1 d . . . . .
O1 O 1.2496(4) 0.2585(2) 1.1526(3) 0.0507(8) Uani 1 1 d . . . . .
N1 N 0.6242(4) 0.3763(2) 0.7996(3) 0.0368(7) Uani 1 1 d . . . . .
C1 C 0.6109(5) 0.4470(2) 0.7491(4) 0.0366(9) Uani 1 1 d . . . . .
C2 C 0.4446(5) 0.4576(2) 0.6423(4) 0.0325(8) Uani 1 1 d . . . . .
C3 C 0.4199(5) 0.5254(2) 0.5657(4) 0.0338(8) Uani 1 1 d . . . . .
C4 C 0.2889(5) 0.5374(2) 0.4268(4) 0.0339(8) Uani 1 1 d . . . . .
C5 C 0.1973(5) 0.4799(3) 0.3393(4) 0.0388(9) Uani 1 1 d . . . . .
H5 H 0.2236 0.4305 0.3693 0.047 Uiso 1 1 calc R U . . .
C6 C 0.0706(6) 0.4942(3) 0.2114(4) 0.0478(11) Uani 1 1 d . . . . .
H6 H 0.0092 0.4546 0.1545 0.057 Uiso 1 1 calc R U . . .
C7 C 0.0308(6) 0.5654(3) 0.1639(5) 0.0539(12) Uani 1 1 d . . . . .
H7 H -0.0619 0.5746 0.0776 0.065 Uiso 1 1 calc R U . . .
C8 C 0.1245(6) 0.6222(3) 0.2407(4) 0.0480(10) Uani 1 1 d . . . . .
H8 H 0.0990 0.6709 0.2059 0.058 Uiso 1 1 calc R U . . .
C9 C 0.2590(5) 0.6100(3) 0.3712(4) 0.0378(9) Uani 1 1 d . . . . .
C10 C 0.3712(5) 0.6679(3) 0.4442(4) 0.0417(9) Uani 1 1 d . . . . .
H10 H 0.3485 0.7168 0.4100 0.050 Uiso 1 1 calc R U . . .
C11 C 0.5092(6) 0.6537(2) 0.5613(4) 0.0405(9) Uani 1 1 d . . . . .
H11 H 0.5886 0.6921 0.6035 0.049 Uiso 1 1 calc R U . . .
C12 C 0.5389(5) 0.5832(2) 0.6232(4) 0.0356(8) Uani 1 1 d . . . . .
C13 C 0.6940(5) 0.5699(3) 0.7412(4) 0.0407(9) Uani 1 1 d . . . . .
H13 H 0.7699 0.6097 0.7811 0.049 Uiso 1 1 calc R U . . .
C14 C 0.7359(5) 0.5021(3) 0.7979(4) 0.0405(9) Uani 1 1 d . . . . .
H14 H 0.8459 0.4924 0.8681 0.049 Uiso 1 1 calc R U . . .
C15 C 0.4690(5) 0.3406(3) 0.7325(4) 0.0367(9) Uani 1 1 d . . . . .
C16 C 0.3484(5) 0.3903(2) 0.6418(4) 0.0334(8) Uani 1 1 d . . . . .
C17 C 0.1719(5) 0.3658(2) 0.5812(4) 0.0343(8) Uani 1 1 d . . . . .
C18 C 0.0225(5) 0.4134(3) 0.5259(4) 0.0381(9) Uani 1 1 d . . . . .
C19 C 0.0295(5) 0.4889(3) 0.5563(4) 0.0411(9) Uani 1 1 d . . . . .
H19 H 0.1363 0.5098 0.6146 0.049 Uiso 1 1 calc R U . . .
C20 C -0.1140(5) 0.5333(3) 0.5040(5) 0.0471(11) Uani 1 1 d . . . . .
H20 H -0.1056 0.5841 0.5263 0.057 Uiso 1 1 calc R U . . .
C21 C -0.2723(6) 0.5034(4) 0.4179(5) 0.0545(13) Uani 1 1 d . . . . .
H21 H -0.3700 0.5344 0.3778 0.065 Uiso 1 1 calc R U . . .
C22 C -0.2871(6) 0.4304(3) 0.3914(5) 0.0535(14) Uani 1 1 d . . . . .
H22 H -0.3960 0.4107 0.3345 0.064 Uiso 1 1 calc R U . . .
C23 C -0.1419(5) 0.3827(3) 0.4473(4) 0.0452(11) Uani 1 1 d . . . . .
C24 C -0.1613(6) 0.3055(3) 0.4354(4) 0.0506(12) Uani 1 1 d . . . . .
H24 H -0.2689 0.2850 0.3775 0.061 Uiso 1 1 calc R U . . .
C25 C -0.0280(6) 0.2608(3) 0.5060(5) 0.0470(11) Uani 1 1 d . . . . .
H25 H -0.0468 0.2093 0.5039 0.056 Uiso 1 1 calc R U . . .
C26 C 0.1411(6) 0.2891(3) 0.5839(4) 0.0405(9) Uani 1 1 d . . . . .
C27 C 0.2728(6) 0.2411(3) 0.6651(4) 0.0422(9) Uani 1 1 d . . . . .
H27 H 0.2495 0.1900 0.6638 0.051 Uiso 1 1 calc R U . . .
C28 C 0.4338(5) 0.2666(2) 0.7460(4) 0.0395(9) Uani 1 1 d . . . . .
H28 H 0.5181 0.2351 0.8086 0.047 Uiso 1 1 calc R U . . .
C29 C 0.7835(5) 0.3439(3) 0.8884(4) 0.0370(8) Uani 1 1 d . . . . .
C30 C 0.9165(5) 0.3355(3) 0.8369(4) 0.0390(9) Uani 1 1 d . . . . .
H30 H 0.8997 0.3495 0.7426 0.047 Uiso 1 1 calc R U . . .
C31 C 1.0752(5) 0.3067(3) 0.9230(4) 0.0394(9) Uani 1 1 d . . . . .
H31 H 1.1668 0.3010 0.8877 0.047 Uiso 1 1 calc R U . . .
C32 C 1.0985(5) 0.2865(2) 1.0596(4) 0.0375(9) Uani 1 1 d . . . . .
C33 C 0.9642(6) 0.2950(3) 1.1113(5) 0.0459(10) Uani 1 1 d . . . . .
H33 H 0.9807 0.2810 1.2056 0.055 Uiso 1 1 calc R U . . .
C34 C 0.8081(6) 0.3235(3) 1.0264(5) 0.0455(10) Uani 1 1 d . . . . .
H34 H 0.7167 0.3292 1.0620 0.055 Uiso 1 1 calc R U . . .
C35 C 1.3886(6) 0.2498(4) 1.1038(6) 0.0629(14) Uani 1 1 d . . . . .
H35A H 1.4887 0.2294 1.1796 0.076 Uiso 1 1 calc R U . . .
H35B H 1.3542 0.2164 1.0228 0.076 Uiso 1 1 calc R U . . .
H35C H 1.4195 0.2976 1.0752 0.076 Uiso 1 1 calc R U . . .
C36 C 0.3729(7) 0.5531(4) 0.9248(6) 0.0666(15) Uani 1 1 d . . . . .
H36 H 0.4182 0.5466 0.8461 0.080 Uiso 1 1 calc R U . . .
 
loop_
 _atom_site_aniso_label
 _atom_site_aniso_U_11
 _atom_site_aniso_U_22
 _atom_site_aniso_U_33
 _atom_site_aniso_U_23
 _atom_site_aniso_U_13
 _atom_site_aniso_U_12
Cl1 0.1018(11) 0.0603(9) 0.0820(9) -0.0069(7) 0.0475(8) -0.0133(8)
Cl2 0.0831(11) 0.0690(11) 0.1423(16) 0.0146(11) 0.0473(11) 0.0156(9)
Cl3 0.1097(13) 0.1194(17) 0.0617(9) 0.0032(9) -0.0054(9) -0.0268(12)
O1 0.0406(16) 0.063(2) 0.0454(15) 0.0156(15) 0.0111(13) 0.0154(15)
N1 0.0316(16) 0.035(2) 0.0408(17) 0.0035(14) 0.0095(13) 0.0015(14)
C1 0.0328(18) 0.038(2) 0.0398(19) -0.0003(17) 0.0143(15) 0.0032(17)
C2 0.0300(17) 0.035(2) 0.0341(17) -0.0018(15) 0.0129(14) 0.0019(16)
C3 0.0319(18) 0.037(2) 0.0355(18) -0.0029(16) 0.0153(15) 0.0021(17)
C4 0.0318(18) 0.038(2) 0.0352(18) 0.0016(15) 0.0163(15) 0.0043(16)
C5 0.0390(19) 0.044(3) 0.0344(18) 0.0016(17) 0.0148(16) -0.0018(18)
C6 0.047(2) 0.058(3) 0.0347(19) -0.0044(19) 0.0107(18) -0.009(2)
C7 0.052(2) 0.062(3) 0.039(2) 0.007(2) 0.0056(19) 0.004(2)
C8 0.052(2) 0.047(3) 0.042(2) 0.009(2) 0.0137(19) 0.008(2)
C9 0.038(2) 0.040(2) 0.0383(19) 0.0023(17) 0.0168(16) 0.0056(18)
C10 0.047(2) 0.037(2) 0.047(2) 0.0011(18) 0.0228(19) 0.0007(19)
C11 0.042(2) 0.036(2) 0.045(2) -0.0030(18) 0.0183(18) -0.0043(18)
C12 0.0327(18) 0.039(2) 0.0386(18) -0.0037(16) 0.0166(15) -0.0008(17)
C13 0.0366(19) 0.039(2) 0.044(2) -0.0046(19) 0.0109(16) -0.0044(18)
C14 0.0317(18) 0.047(3) 0.0381(19) -0.0020(18) 0.0069(16) 0.0001(17)
C15 0.0339(19) 0.039(2) 0.0386(18) 0.0000(17) 0.0142(16) 0.0022(17)
C16 0.0316(18) 0.036(2) 0.0333(18) -0.0027(15) 0.0127(15) 0.0014(15)
C17 0.0362(18) 0.038(2) 0.0304(17) 0.0001(15) 0.0138(15) -0.0048(17)
C18 0.0308(18) 0.054(3) 0.0314(17) 0.0053(18) 0.0139(15) 0.0008(18)
C19 0.0341(19) 0.053(3) 0.0391(19) 0.0035(19) 0.0163(16) 0.0023(19)
C20 0.041(2) 0.058(3) 0.047(2) 0.006(2) 0.0228(18) 0.008(2)
C21 0.039(2) 0.078(4) 0.049(2) 0.014(2) 0.0189(19) 0.015(2)
C22 0.034(2) 0.084(4) 0.041(2) 0.010(2) 0.0118(18) 0.000(2)
C23 0.039(2) 0.062(3) 0.036(2) 0.0012(19) 0.0163(17) -0.007(2)
C24 0.038(2) 0.071(4) 0.039(2) 0.001(2) 0.0098(18) -0.019(2)
C25 0.048(2) 0.048(3) 0.048(2) -0.003(2) 0.0201(19) -0.015(2)
C26 0.040(2) 0.046(3) 0.0362(18) -0.0012(17) 0.0144(16) -0.0074(19)
C27 0.049(2) 0.034(2) 0.049(2) -0.0043(18) 0.0242(19) -0.0081(19)
C28 0.041(2) 0.037(2) 0.043(2) 0.0032(17) 0.0170(17) 0.0025(17)
C29 0.0332(19) 0.037(2) 0.0370(18) 0.0016(17) 0.0085(15) 0.0030(17)
C30 0.041(2) 0.042(2) 0.0331(17) 0.0007(17) 0.0119(16) 0.0037(19)
C31 0.0321(19) 0.045(3) 0.041(2) 0.0026(18) 0.0126(16) 0.0057(18)
C32 0.037(2) 0.032(2) 0.0413(19) 0.0015(16) 0.0102(17) 0.0020(17)
C33 0.044(2) 0.056(3) 0.0387(19) 0.0111(19) 0.0150(18) 0.005(2)
C34 0.041(2) 0.053(3) 0.047(2) 0.009(2) 0.0215(18) 0.007(2)
C35 0.040(2) 0.087(4) 0.059(3) 0.017(3) 0.013(2) 0.019(3)
C36 0.071(3) 0.070(4) 0.061(3) -0.003(3) 0.027(3) -0.004(3)
 
_geom_special_details
;
 All esds (except the esd in the dihedral angle between two l.s. planes)
 are estimated using the full covariance matrix.  The cell esds are taken
 into account individually in the estimation of esds in distances, angles
 and torsion angles; correlations between esds in cell parameters are only
 used when they are defined by crystal symmetry.  An approximate (isotropic)
 treatment of cell esds is used for estimating esds involving l.s. planes.
;
 
loop_
 _geom_bond_atom_site_label_1
 _geom_bond_atom_site_label_2
 _geom_bond_distance
 _geom_bond_site_symmetry_2
 _geom_bond_publ_flag
Cl1 C36 1.756(7) . ?
Cl2 C36 1.718(7) . ?
Cl3 C36 1.754(6) . ?
O1 C32 1.368(5) . ?
O1 C35 1.409(6) . ?
N1 C1 1.377(6) . ?
N1 C15 1.381(5) . ?
N1 C29 1.431(5) . ?
C1 C14 1.399(6) . ?
C1 C2 1.427(5) . ?
C2 C3 1.436(6) . ?
C2 C16 1.460(6) . ?
C3 C12 1.417(6) . ?
C3 C4 1.454(5) . ?
C4 C5 1.407(6) . ?
C4 C9 1.426(6) . ?
C5 C6 1.371(6) . ?
C5 H5 0.9500 . ?
C6 C7 1.382(8) . ?
C6 H6 0.9500 . ?
C7 C8 1.360(8) . ?
C7 H7 0.9500 . ?
C8 C9 1.411(6) . ?
C8 H8 0.9500 . ?
C9 C10 1.426(6) . ?
C10 C11 1.347(6) . ?
C10 H10 0.9500 . ?
C11 C12 1.413(6) . ?
C11 H11 0.9500 . ?
C12 C13 1.428(5) . ?
C13 C14 1.355(7) . ?
C13 H13 0.9500 . ?
C14 H14 0.9500 . ?
C15 C28 1.396(6) . ?
C15 C16 1.418(6) . ?
C16 C17 1.437(5) . ?
C17 C26 1.423(6) . ?
C17 C18 1.448(6) . ?
C18 C19 1.407(7) . ?
C18 C23 1.422(6) . ?
C19 C20 1.376(6) . ?
C19 H19 0.9500 . ?
C20 C21 1.399(7) . ?
C20 H20 0.9500 . ?
C21 C22 1.354(9) . ?
C21 H21 0.9500 . ?
C22 C23 1.425(7) . ?
C22 H22 0.9500 . ?
C23 C24 1.415(8) . ?
C24 C25 1.353(7) . ?
C24 H24 0.9500 . ?
C25 C26 1.434(6) . ?
C25 H25 0.9500 . ?
C26 C27 1.410(6) . ?
C27 C28 1.371(6) . ?
C27 H27 0.9500 . ?
C28 H28 0.9500 . ?
C29 C30 1.381(5) . ?
C29 C34 1.390(6) . ?
C30 C31 1.394(5) . ?
C30 H30 0.9500 . ?
C31 C32 1.377(6) . ?
C31 H31 0.9500 . ?
C32 C33 1.392(6) . ?
C33 C34 1.373(6) . ?
C33 H33 0.9500 . ?
C34 H34 0.9500 . ?
C35 H35A 0.9800 . ?
C35 H35B 0.9800 . ?
C35 H35C 0.9800 . ?
C36 H36 1.0000 . ?
 
loop_
 _geom_angle_atom_site_label_1
 _geom_angle_atom_site_label_2
 _geom_angle_atom_site_label_3
 _geom_angle
 _geom_angle_site_symmetry_1
 _geom_angle_site_symmetry_3
 _geom_angle_publ_flag
C32 O1 C35 117.2(3) . . ?
C1 N1 C15 108.7(3) . . ?
C1 N1 C29 123.6(3) . . ?
C15 N1 C29 126.9(4) . . ?
N1 C1 C14 126.1(4) . . ?
N1 C1 C2 109.7(4) . . ?
C14 C1 C2 124.1(4) . . ?
C1 C2 C3 116.1(4) . . ?
C1 C2 C16 105.3(3) . . ?
C3 C2 C16 138.5(3) . . ?
C12 C3 C2 118.2(3) . . ?
C12 C3 C4 117.1(4) . . ?
C2 C3 C4 124.4(4) . . ?
C5 C4 C9 117.6(3) . . ?
C5 C4 C3 123.2(4) . . ?
C9 C4 C3 119.0(4) . . ?
C6 C5 C4 120.9(4) . . ?
C6 C5 H5 119.6 . . ?
C4 C5 H5 119.6 . . ?
C5 C6 C7 121.0(4) . . ?
C5 C6 H6 119.5 . . ?
C7 C6 H6 119.5 . . ?
C8 C7 C6 120.0(4) . . ?
C8 C7 H7 120.0 . . ?
C6 C7 H7 120.0 . . ?
C7 C8 C9 121.0(5) . . ?
C7 C8 H8 119.5 . . ?
C9 C8 H8 119.5 . . ?
C8 C9 C10 121.3(4) . . ?
C8 C9 C4 119.0(4) . . ?
C10 C9 C4 119.6(4) . . ?
C11 C10 C9 120.3(4) . . ?
C11 C10 H10 119.8 . . ?
C9 C10 H10 119.8 . . ?
C10 C11 C12 121.7(4) . . ?
C10 C11 H11 119.2 . . ?
C12 C11 H11 119.2 . . ?
C11 C12 C3 120.5(4) . . ?
C11 C12 C13 119.2(4) . . ?
C3 C12 C13 120.2(4) . . ?
C14 C13 C12 121.8(4) . . ?
C14 C13 H13 119.1 . . ?
C12 C13 H13 119.1 . . ?
C13 C14 C1 117.4(4) . . ?
C13 C14 H14 121.3 . . ?
C1 C14 H14 121.3 . . ?
N1 C15 C28 126.6(4) . . ?
N1 C15 C16 109.4(4) . . ?
C28 C15 C16 124.0(4) . . ?
C15 C16 C17 116.7(4) . . ?
C15 C16 C2 106.2(3) . . ?
C17 C16 C2 137.0(4) . . ?
C26 C17 C16 117.3(4) . . ?
C26 C17 C18 117.6(4) . . ?
C16 C17 C18 125.0(4) . . ?
C19 C18 C23 117.7(4) . . ?
C19 C18 C17 122.6(4) . . ?
C23 C18 C17 119.5(4) . . ?
C20 C19 C18 121.9(4) . . ?
C20 C19 H19 119.1 . . ?
C18 C19 H19 119.1 . . ?
C19 C20 C21 119.8(5) . . ?
C19 C20 H20 120.1 . . ?
C21 C20 H20 120.1 . . ?
C22 C21 C20 120.3(5) . . ?
C22 C21 H21 119.8 . . ?
C20 C21 H21 119.8 . . ?
C21 C22 C23 121.2(5) . . ?
C21 C22 H22 119.4 . . ?
C23 C22 H22 119.4 . . ?
C24 C23 C18 119.7(4) . . ?
C24 C23 C22 121.3(4) . . ?
C18 C23 C22 118.8(5) . . ?
C25 C24 C23 120.5(4) . . ?
C25 C24 H24 119.7 . . ?
C23 C24 H24 119.7 . . ?
C24 C25 C26 121.6(5) . . ?
C24 C25 H25 119.2 . . ?
C26 C25 H25 119.2 . . ?
C27 C26 C17 121.0(4) . . ?
C27 C26 C25 119.8(4) . . ?
C17 C26 C25 119.2(4) . . ?
C28 C27 C26 121.4(4) . . ?
C28 C27 H27 119.3 . . ?
C26 C27 H27 119.3 . . ?
C27 C28 C15 117.4(4) . . ?
C27 C28 H28 121.3 . . ?
C15 C28 H28 121.3 . . ?
C30 C29 C34 119.9(4) . . ?
C30 C29 N1 119.0(3) . . ?
C34 C29 N1 121.1(3) . . ?
C29 C30 C31 120.1(4) . . ?
C29 C30 H30 119.9 . . ?
C31 C30 H30 119.9 . . ?
C32 C31 C30 119.6(4) . . ?
C32 C31 H31 120.2 . . ?
C30 C31 H31 120.2 . . ?
O1 C32 C31 124.0(4) . . ?
O1 C32 C33 115.8(3) . . ?
C31 C32 C33 120.2(4) . . ?
C34 C33 C32 120.1(4) . . ?
C34 C33 H33 119.9 . . ?
C32 C33 H33 119.9 . . ?
C33 C34 C29 120.1(4) . . ?
C33 C34 H34 120.0 . . ?
C29 C34 H34 120.0 . . ?
O1 C35 H35A 109.5 . . ?
O1 C35 H35B 109.5 . . ?
H35A C35 H35B 109.5 . . ?
O1 C35 H35C 109.5 . . ?
H35A C35 H35C 109.5 . . ?
H35B C35 H35C 109.5 . . ?
Cl2 C36 Cl3 111.8(4) . . ?
Cl2 C36 Cl1 111.7(3) . . ?
Cl3 C36 Cl1 110.7(3) . . ?
Cl2 C36 H36 107.5 . . ?
Cl3 C36 H36 107.5 . . ?
Cl1 C36 H36 107.5 . . ?
 
loop_
 _geom_torsion_atom_site_label_1
 _geom_torsion_atom_site_label_2
 _geom_torsion_atom_site_label_3
 _geom_torsion_atom_site_label_4
 _geom_torsion
 _geom_torsion_site_symmetry_1
 _geom_torsion_site_symmetry_2
 _geom_torsion_site_symmetry_3
 _geom_torsion_site_symmetry_4
 _geom_torsion_publ_flag
C15 N1 C1 C14 175.0(4) . . . . ?
C29 N1 C1 C14 -14.5(6) . . . . ?
C15 N1 C1 C2 -2.1(4) . . . . ?
C29 N1 C1 C2 168.4(3) . . . . ?
N1 C1 C2 C3 -171.7(3) . . . . ?
C14 C1 C2 C3 11.1(5) . . . . ?
N1 C1 C2 C16 6.3(4) . . . . ?
C14 C1 C2 C16 -170.9(4) . . . . ?
C1 C2 C3 C12 -16.2(5) . . . . ?
C16 C2 C3 C12 166.8(4) . . . . ?
C1 C2 C3 C4 158.5(3) . . . . ?
C16 C2 C3 C4 -18.5(7) . . . . ?
C12 C3 C4 C5 160.5(4) . . . . ?
C2 C3 C4 C5 -14.3(6) . . . . ?
C12 C3 C4 C9 -15.0(5) . . . . ?
C2 C3 C4 C9 170.3(3) . . . . ?
C9 C4 C5 C6 -6.8(5) . . . . ?
C3 C4 C5 C6 177.6(4) . . . . ?
C4 C5 C6 C7 0.9(7) . . . . ?
C5 C6 C7 C8 3.8(7) . . . . ?
C6 C7 C8 C9 -2.1(7) . . . . ?
C7 C8 C9 C10 172.4(4) . . . . ?
C7 C8 C9 C4 -4.0(6) . . . . ?
C5 C4 C9 C8 8.3(5) . . . . ?
C3 C4 C9 C8 -176.0(4) . . . . ?
C5 C4 C9 C10 -168.2(4) . . . . ?
C3 C4 C9 C10 7.6(5) . . . . ?
C8 C9 C10 C11 -173.4(4) . . . . ?
C4 C9 C10 C11 3.0(6) . . . . ?
C9 C10 C11 C12 -5.9(6) . . . . ?
C10 C11 C12 C3 -2.1(6) . . . . ?
C10 C11 C12 C13 175.4(4) . . . . ?
C2 C3 C12 C11 -172.4(4) . . . . ?
C4 C3 C12 C11 12.4(5) . . . . ?
C2 C3 C12 C13 10.0(5) . . . . ?
C4 C3 C12 C13 -165.1(4) . . . . ?
C11 C12 C13 C14 -174.8(4) . . . . ?
C3 C12 C13 C14 2.8(6) . . . . ?
C12 C13 C14 C1 -8.3(6) . . . . ?
N1 C1 C14 C13 -175.5(4) . . . . ?
C2 C1 C14 C13 1.2(6) . . . . ?
C1 N1 C15 C28 174.8(4) . . . . ?
C29 N1 C15 C28 4.7(6) . . . . ?
C1 N1 C15 C16 -3.2(4) . . . . ?
C29 N1 C15 C16 -173.3(3) . . . . ?
N1 C15 C16 C17 -170.1(3) . . . . ?
C28 C15 C16 C17 11.8(5) . . . . ?
N1 C15 C16 C2 7.1(4) . . . . ?
C28 C15 C16 C2 -171.0(4) . . . . ?
C1 C2 C16 C15 -8.0(4) . . . . ?
C3 C2 C16 C15 169.3(4) . . . . ?
C1 C2 C16 C17 168.3(4) . . . . ?
C3 C2 C16 C17 -14.5(8) . . . . ?
C15 C16 C17 C26 -17.2(5) . . . . ?
C2 C16 C17 C26 166.8(4) . . . . ?
C15 C16 C17 C18 158.8(3) . . . . ?
C2 C16 C17 C18 -17.2(7) . . . . ?
C26 C17 C18 C19 159.9(4) . . . . ?
C16 C17 C18 C19 -16.0(6) . . . . ?
C26 C17 C18 C23 -14.8(5) . . . . ?
C16 C17 C18 C23 169.3(3) . . . . ?
C23 C18 C19 C20 -4.6(6) . . . . ?
C17 C18 C19 C20 -179.4(4) . . . . ?
C18 C19 C20 C21 -0.1(6) . . . . ?
C19 C20 C21 C22 3.2(7) . . . . ?
C20 C21 C22 C23 -1.5(7) . . . . ?
C19 C18 C23 C24 -168.8(4) . . . . ?
C17 C18 C23 C24 6.1(6) . . . . ?
C19 C18 C23 C22 6.2(5) . . . . ?
C17 C18 C23 C22 -178.9(3) . . . . ?
C21 C22 C23 C24 171.7(4) . . . . ?
C21 C22 C23 C18 -3.3(6) . . . . ?
C18 C23 C24 C25 4.5(6) . . . . ?
C22 C23 C24 C25 -170.5(4) . . . . ?
C23 C24 C25 C26 -6.0(6) . . . . ?
C16 C17 C26 C27 11.5(6) . . . . ?
C18 C17 C26 C27 -164.8(4) . . . . ?
C16 C17 C26 C25 -170.4(3) . . . . ?
C18 C17 C26 C25 13.4(5) . . . . ?
C24 C25 C26 C27 174.9(4) . . . . ?
C24 C25 C26 C17 -3.2(6) . . . . ?
C17 C26 C27 C28 1.1(6) . . . . ?
C25 C26 C27 C28 -177.1(4) . . . . ?
C26 C27 C28 C15 -7.1(6) . . . . ?
N1 C15 C28 C27 -177.2(4) . . . . ?
C16 C15 C28 C27 0.5(6) . . . . ?
C1 N1 C29 C30 -62.5(6) . . . . ?
C15 N1 C29 C30 106.1(5) . . . . ?
C1 N1 C29 C34 115.1(5) . . . . ?
C15 N1 C29 C34 -76.3(6) . . . . ?
C34 C29 C30 C31 -0.1(7) . . . . ?
N1 C29 C30 C31 177.6(4) . . . . ?
C29 C30 C31 C32 0.1(7) . . . . ?
C35 O1 C32 C31 -0.3(7) . . . . ?
C35 O1 C32 C33 -179.5(5) . . . . ?
C30 C31 C32 O1 -179.3(4) . . . . ?
C30 C31 C32 C33 -0.1(7) . . . . ?
O1 C32 C33 C34 179.3(5) . . . . ?
C31 C32 C33 C34 0.0(7) . . . . ?
C32 C33 C34 C29 0.1(8) . . . . ?
C30 C29 C34 C33 0.0(7) . . . . ?
N1 C29 C34 C33 -177.6(4) . . . . ?
 
_refine_diff_density_max    0.429
_refine_diff_density_min   -0.456
_refine_diff_density_rms    0.073

_shelxl_version_number 2014-3

_shelx_res_file
;
TITL NakanoLab_170130_1_
CELL  1.54187 8.25287 18.22924 10.12564 90.00000 110.75900 90.00000
ZERR  2 0.00015 0.00033 0.00018 0.00000 0.00080 0.00000
LATT -1
SYMM    -X, .50+Y,    -Z
SFAC C H N O CL
UNIT 72 48 2 2 6
L.S. 5
FMAP 2
PLAN -51
WPDB -2
HTAB
BOND $H
CONF
LIST 4
TEMP -80.0
ACTA
SIZE 0.600 0.400 0.100
WGHT    0.099300
FVAR       1.04758
CL1   5    0.270100    0.470992    0.940692    11.00000    0.10176    0.06031 =
         0.08201   -0.00686    0.04750   -0.01333
CL2   5    0.230543    0.625531    0.880944    11.00000    0.08309    0.06902 =
         0.14231    0.01463    0.04731    0.01559
CL3   5    0.551005    0.570628    1.079153    11.00000    0.10970    0.11938 =
         0.06167    0.00322   -0.00541   -0.02676
O1    4    1.249587    0.258502    1.152615    11.00000    0.04059    0.06279 =
         0.04536    0.01561    0.01111    0.01543
N1    3    0.624165    0.376265    0.799580    11.00000    0.03162    0.03517 =
         0.04084    0.00345    0.00955    0.00152
C1    1    0.610876    0.446996    0.749089    11.00000    0.03275    0.03826 =
         0.03983   -0.00028    0.01425    0.00320
C2    1    0.444640    0.457587    0.642263    11.00000    0.03003    0.03451 =
         0.03408   -0.00178    0.01286    0.00189
C3    1    0.419861    0.525447    0.565673    11.00000    0.03187    0.03661 =
         0.03551   -0.00288    0.01527    0.00209
C4    1    0.288892    0.537350    0.426840    11.00000    0.03183    0.03834 =
         0.03516    0.00156    0.01625    0.00426
C5    1    0.197312    0.479896    0.339342    11.00000    0.03903    0.04449 =
         0.03436    0.00158    0.01482   -0.00177
AFIX  43
H5    2    0.223579    0.430520    0.369290    11.00000   -1.20000
AFIX   0
C6    1    0.070621    0.494232    0.211386    11.00000    0.04732    0.05809 =
         0.03470   -0.00444    0.01066   -0.00939
AFIX  43
H6    2    0.009246    0.454636    0.154506    11.00000   -1.20000
AFIX   0
C7    1    0.030812    0.565400    0.163865    11.00000    0.05234    0.06165 =
         0.03919    0.00650    0.00557    0.00421
AFIX  43
H7    2   -0.061916    0.574603    0.077634    11.00000   -1.20000
AFIX   0
C8    1    0.124506    0.622249    0.240659    11.00000    0.05225    0.04741 =
         0.04189    0.00909    0.01373    0.00815
AFIX  43
H8    2    0.098975    0.670900    0.205853    11.00000   -1.20000
AFIX   0
C9    1    0.259025    0.610009    0.371227    11.00000    0.03816    0.03965 =
         0.03834    0.00229    0.01679    0.00560
C10   1    0.371217    0.667927    0.444179    11.00000    0.04656    0.03723 =
         0.04654    0.00111    0.02278    0.00066
AFIX  43
H10   2    0.348519    0.716790    0.409967    11.00000   -1.20000
AFIX   0
C11   1    0.509192    0.653716    0.561331    11.00000    0.04207    0.03640 =
         0.04538   -0.00296    0.01830   -0.00434
AFIX  43
H11   2    0.588573    0.692094    0.603463    11.00000   -1.20000
AFIX   0
C12   1    0.538938    0.583186    0.623210    11.00000    0.03270    0.03880 =
         0.03857   -0.00373    0.01659   -0.00083
C13   1    0.694015    0.569923    0.741227    11.00000    0.03665    0.03893 =
         0.04392   -0.00464    0.01089   -0.00438
AFIX  43
H13   2    0.769882    0.609738    0.781069    11.00000   -1.20000
AFIX   0
C14   1    0.735903    0.502122    0.797921    11.00000    0.03166    0.04731 =
         0.03810   -0.00202    0.00689    0.00013
AFIX  43
H14   2    0.845855    0.492400    0.868076    11.00000   -1.20000
AFIX   0
C15   1    0.469012    0.340553    0.732539    11.00000    0.03389    0.03860 =
         0.03855   -0.00002    0.01417    0.00223
C16   1    0.348423    0.390325    0.641751    11.00000    0.03165    0.03623 =
         0.03327   -0.00270    0.01266    0.00137
C17   1    0.171855    0.365792    0.581207    11.00000    0.03617    0.03793 =
         0.03039    0.00009    0.01381   -0.00480
C18   1    0.022470    0.413406    0.525918    11.00000    0.03082    0.05448 =
         0.03140    0.00526    0.01389    0.00076
C19   1    0.029479    0.488908    0.556333    11.00000    0.03414    0.05262 =
         0.03910    0.00350    0.01626    0.00229
AFIX  43
H19   2    0.136331    0.509825    0.614637    11.00000   -1.20000
AFIX   0
C20   1   -0.114029    0.533320    0.504034    11.00000    0.04142    0.05832 =
         0.04739    0.00626    0.02281    0.00823
AFIX  43
H20   2   -0.105637    0.584126    0.526346    11.00000   -1.20000
AFIX   0
C21   1   -0.272340    0.503384    0.417885    11.00000    0.03900    0.07781 =
         0.04924    0.01389    0.01887    0.01519
AFIX  43
H21   2   -0.369996    0.534418    0.377779    11.00000   -1.20000
AFIX   0
C22   1   -0.287058    0.430398    0.391387    11.00000    0.03432    0.08352 =
         0.04127    0.01006    0.01178    0.00034
AFIX  43
H22   2   -0.396028    0.410668    0.334542    11.00000   -1.20000
AFIX   0
C23   1   -0.141934    0.382656    0.447283    11.00000    0.03934    0.06222 =
         0.03643    0.00120    0.01635   -0.00741
C24   1   -0.161328    0.305520    0.435440    11.00000    0.03785    0.07143 =
         0.03944    0.00072    0.00985   -0.01880
AFIX  43
H24   2   -0.268862    0.285019    0.377479    11.00000   -1.20000
AFIX   0
C25   1   -0.027965    0.260756    0.505997    11.00000    0.04751    0.04836 =
         0.04769   -0.00306    0.02009   -0.01539
AFIX  43
H25   2   -0.046812    0.209289    0.503868    11.00000   -1.20000
AFIX   0
C26   1    0.141148    0.289083    0.583920    11.00000    0.03967    0.04636 =
         0.03618   -0.00117    0.01443   -0.00744
C27   1    0.272826    0.241123    0.665143    11.00000    0.04878    0.03446 =
         0.04889   -0.00426    0.02416   -0.00812
AFIX  43
H27   2    0.249479    0.190043    0.663831    11.00000   -1.20000
AFIX   0
C28   1    0.433781    0.266580    0.745956    11.00000    0.04052    0.03721 =
         0.04266    0.00317    0.01702    0.00249
AFIX  43
H28   2    0.518059    0.235123    0.808638    11.00000   -1.20000
AFIX   0
C29   1    0.783463    0.343902    0.888413    11.00000    0.03324    0.03748 =
         0.03703    0.00163    0.00846    0.00302
C30   1    0.916452    0.335540    0.836895    11.00000    0.04098    0.04191 =
         0.03312    0.00072    0.01186    0.00366
AFIX  43
H30   2    0.899733    0.349453    0.742552    11.00000   -1.20000
AFIX   0
C31   1    1.075200    0.306727    0.923002    11.00000    0.03208    0.04475 =
         0.04111    0.00257    0.01264    0.00568
AFIX  43
H31   2    1.166839    0.301042    0.887671    11.00000   -1.20000
AFIX   0
C32   1    1.098468    0.286544    1.059596    11.00000    0.03667    0.03159 =
         0.04135    0.00146    0.01021    0.00203
C33   1    0.964227    0.294972    1.111346    11.00000    0.04355    0.05577 =
         0.03875    0.01105    0.01504    0.00503
AFIX  43
H33   2    0.980690    0.280982    1.205604    11.00000   -1.20000
AFIX   0
C34   1    0.808052    0.323470    1.026407    11.00000    0.04104    0.05260 =
         0.04747    0.00859    0.02155    0.00716
AFIX  43
H34   2    0.716672    0.329228    1.062015    11.00000   -1.20000
AFIX   0
C35   1    1.388586    0.249810    1.103840    11.00000    0.03961    0.08709 =
         0.05889    0.01737    0.01347    0.01936
AFIX  33
H35A  2    1.488718    0.229426    1.179635    11.00000   -1.20000
H35B  2    1.354215    0.216368    1.022804    11.00000   -1.20000
H35C  2    1.419471    0.297592    1.075169    11.00000   -1.20000
AFIX   0
C36   1    0.372933    0.553126    0.924775    11.00000    0.07122    0.07048 =
         0.06095   -0.00335    0.02681   -0.00364
AFIX  13
H36   2    0.418184    0.546574    0.846061    11.00000   -1.20000
AFIX   0
HKLF 4

REM  NakanoLab_170130_1_
REM R1 =  0.0536 for    4465 Fo > 4sig(Fo)  and  0.0584 for all    4954 data
REM    370 parameters refined using      1 restraints

END

WGHT      0.0994      0.0000

REM No hydrogen bonds found for HTAB generation

REM Highest difference peak  0.429,  deepest hole -0.456,  1-sigma level  0.073
Q1    1   0.3538  0.5530  1.0300  11.00000  0.05    0.43
Q2    1   0.4630  0.5866  1.1033  11.00000  0.05    0.30
Q3    1   0.3321  0.4707  1.0423  11.00000  0.05    0.27
Q4    1   0.3217  0.5756  1.1359  11.00000  0.05    0.27
Q5    1   0.3650  0.4500  1.0102  11.00000  0.05    0.27
Q6    1   0.3514  0.6311  1.1569  11.00000  0.05    0.24
Q7    1   0.2877  0.5447  1.1253  11.00000  0.05    0.23
Q8    1   1.2394  0.3267  1.3824  11.00000  0.05    0.22
Q9    1   0.2168  0.5134  1.1075  11.00000  0.05    0.22
Q10   1   0.2415  0.5840  0.6324  11.00000  0.05    0.21
Q11   1   0.1637  0.6090  1.0723  11.00000  0.05    0.21
Q12   1   0.0588  0.6336  0.9840  11.00000  0.05    0.20
Q13   1   0.3963  0.5324  1.1281  11.00000  0.05    0.20
Q14   1   0.2625  0.6670  1.1282  11.00000  0.05    0.20
Q15   1   0.4770  0.6198  0.8066  11.00000  0.05    0.19
Q16   1   0.5876  0.5482  0.8777  11.00000  0.05    0.19
Q17   1   0.6525  0.4208  0.5775  11.00000  0.05    0.19
Q18   1   0.1439  0.7063  1.0701  11.00000  0.05    0.19
Q19   1   0.5976  0.4388  0.9880  11.00000  0.05    0.19
Q20   1  -0.0043  0.6170  0.9289  11.00000  0.05    0.18
Q21   1   0.6817  0.3707  0.6003  11.00000  0.05    0.18
Q22   1   0.0450  0.5791  0.9603  11.00000  0.05    0.18
Q23   1   0.6547  0.3163  0.5739  11.00000  0.05    0.18
Q24   1   1.0186  0.3005  1.2655  11.00000  0.05    0.18
Q25   1   0.3516  0.6293  0.7040  11.00000  0.05    0.18
Q26   1  -0.0737  0.4118  0.2515  11.00000  0.05    0.18
Q27   1   0.2724  0.6623  0.6212  11.00000  0.05    0.18
Q28   1   0.5668  0.3867  0.5034  11.00000  0.05    0.17
Q29   1   0.5453  0.6077  0.8593  11.00000  0.05    0.17
Q30   1   1.3776  0.2520  1.0179  11.00000  0.05    0.17
Q31   1   1.0299  0.3599  1.2830  11.00000  0.05    0.17
Q32   1   0.7856  0.4023  0.6400  11.00000  0.05    0.17
Q33   1   1.0097  0.3452  0.9028  11.00000  0.05    0.17
Q34   1   0.3369  0.3684  0.4361  11.00000  0.05    0.17
Q35   1   1.4304  0.3573  1.4251  11.00000  0.05    0.17
Q36   1  -0.0270  0.4091  0.4190  11.00000  0.05    0.17
Q37   1   0.7945  0.3411  1.1922  11.00000  0.05    0.16
Q38   1   0.1935  0.1404  0.7176  11.00000  0.05    0.16
Q39   1   0.0719  0.1672  0.6362  11.00000  0.05    0.16
Q40   1  -0.0099  0.1246  0.6049  11.00000  0.05    0.16
Q41   1   1.3594  0.2969  1.4613  11.00000  0.05    0.16
Q42   1   0.4280  0.6129  1.2415  11.00000  0.05    0.16
Q43   1   0.1294  0.6051  0.5184  11.00000  0.05    0.16
Q44   1   0.2797  0.6901  0.6907  11.00000  0.05    0.16
Q45   1   0.5466  0.4782  0.8751  11.00000  0.05    0.16
Q46   1  -0.1670  0.1599  0.4542  11.00000  0.05    0.16
Q47   1   0.8732  0.3797  0.7518  11.00000  0.05    0.15
Q48   1   0.6285  0.6723  0.4813  11.00000  0.05    0.15
Q49   1  -0.0079  0.1861  0.5622  11.00000  0.05    0.15
Q50   1  -0.0261  0.4976  0.4549  11.00000  0.05    0.15
Q51   1   0.7931  0.4967  0.9011  11.00000  0.05    0.15
;
_shelx_res_checksum   53344

_shelx_hkl_file
;
   0   0   1   52.33    8.13
   0   0   1   56.61    9.49
   0   0   1   56.35   13.00
   0   0   1   60.62   11.41
   0   0   1   50.12    8.14
   0   0   1   56.75    7.10
   0   0   1   53.48   13.63
   0   0  -1   53.39    7.83
   0   0  -1   50.89    8.26
   0   0  -1   55.16    6.56
   0   0  -1   56.66   12.88
   0   0  -1   50.49    8.55
   0   0  -1   49.51   15.95
   0   0  -1   54.95    7.25
   0   0  -1   60.67   11.82
   0   0   2 4772.55  599.54
   0   0   2 4204.54  518.21
   0   0   2 4419.40  580.19
   0   0   2 4466.61  598.46
   0   0   2 4234.19  574.22
   0   0   2 4605.62  586.06
   0   0  -2 4434.38  587.29
   0   0  -2 4995.62  656.00
   0   0  -2 3895.03  504.90
   0   0  -2 4287.71  593.07
   0   0  -2 4212.61  526.99
   0   0  -2 3901.40  443.86
   0   0  -2 4878.12  619.00
   0   0   3 1993.75  181.67
   0   0   3 2129.83  252.38
   0   0   3 2272.94  252.19
   0   0   3 2068.73  200.62
   0   0   3 2211.88  209.52
   0   0   3 2070.83  212.20
   0   0  -3 2058.24  207.66
   0   0  -3 2081.79  232.97
   0   0  -3 1998.65  193.05
   0   0  -3 2264.37  210.19
   0   0  -3 2039.15  176.65
   0   0  -3 2336.47  270.98
   0   0  -3 2013.63  212.03
   0   0  -3 1922.62  185.67
   0   0   4 2245.40  232.90
   0   0   4 2294.29  217.93
   0   0   4 2422.46  271.45
   0   0   4 2163.25  196.29
   0   0   4 2223.73  223.65
   0   0   4 2227.12  211.53
   0   0   4 2194.05  216.57
   0   0  -4 2210.17  210.59
   0   0  -4 2093.21  170.33
   0   0  -4 2091.99  202.19
   0   0  -4 2131.61  205.84
   0   0  -4 2177.53  220.91
   0   0  -4 2092.23  202.83
   0   0  -4 2204.02  234.77
   0   0   5    5.01    3.69
   0   0   5    5.26    3.53
   0   0   5    4.34    2.78
   0   0   5    1.99    3.88
   0   0   5    2.84    4.26
   0   0   5    2.57    9.35
   0   0   5    4.74    5.14
   0   0  -5    3.30    5.03
   0   0  -5    3.69    3.01
   0   0  -5    4.68    2.42
   0   0  -5    2.90    2.89
   0   0  -5    2.63    4.55
   0   0  -5    3.42    3.87
   0   0   6 2069.63  188.36
   0   0   6 2064.42  180.33
   0   0   6 2109.10  205.09
   0   0   6 2090.66  199.38
   0   0   6 2241.70  210.27
   0   0   6 1999.92  182.78
   0   0   6 2126.04  213.98
   0   0  -6 1955.50  182.16
   0   0  -6 1813.25  170.76
   0   0  -6 1915.16  178.18
   0   0  -6 2037.64  246.90
   0   0  -6 1918.96  175.16
   0   0  -6 1909.24  210.18
   0   0   7  177.57   18.69
   0   0   7  189.19   21.23
   0   0   7  183.78   12.77
   0   0  -7  170.55   14.18
   0   0  -7  191.57   19.17
   0   0  -7  188.16   23.95
   0   0   8   95.43   25.94
   0   0  -8   93.07   12.21
   0   0  -8   93.61   16.99
   0   0  -8   85.26    8.61
   0   0   9    3.64    3.57
   0   0  -9    2.58    1.64
   0   0  -9    1.99    4.25
   0   0  -9    2.71    2.73
   0   0  10  118.07   14.46
   0   0 -10  114.48   17.06
   0   0 -10  100.58   10.86
   0   0  11   36.62   12.31
   0   0 -11   33.10    8.41
   0   1  -1 2938.99  288.29
   0   1  -1 2445.43  290.84
   0   1   1 2882.13  281.24
   0   1  -1 2429.29  277.78
   0   1   1 2611.62  266.13
   0   1   1 3355.94  328.55
   0   1  -1 3201.02  311.69
   0   1   1 2479.84  248.42
   0   1  -1 3082.95  310.26
   0   1   1 3180.00  297.06
   0   1  -1 3554.56  360.31
   0  -1   1 3440.30  325.24
   0  -1   1 3043.86  288.25
   0  -1   1 3560.47  334.12
   0  -1   1 3459.51  330.83
   0  -1  -1 2564.65  257.23
   0  -1   1 2928.04  300.99
   0  -1  -1 2890.99  282.10
   0  -1   1 3427.97  340.01
   0  -1  -1 3711.78  396.87
   0  -1  -1 3305.19  307.79
   0  -1  -1 2743.56  269.85
   0  -1   1 3190.41  319.36
   0  -1   1 2878.27  309.94
   0  -1  -1 2684.31  242.25
   0  -1  -1 2586.00  259.61
   0   1   2 2231.26  314.78
   0   1  -2 2151.19  254.99
   0   1  -2 1891.38  212.57
   0   1   2 1981.34  233.13
   0   1   2 1989.73  230.40
   0   1  -2 2346.35  273.30
   0   1  -2 1999.78  230.53
   0   1  -2 2151.85  239.06
   0   1  -2 1975.29  192.70
   0   1   2 1909.25  220.06
   0   1  -2 2104.38  239.91
   0  -1   2 1946.24  185.83
   0  -1   2 1754.07  201.60
   0  -1   2 1757.39  202.57
   0  -1  -2 1902.91  193.43
   0  -1   2 2191.08  254.09
   0  -1   2 2017.61  236.18
   0  -1   2 2256.46  255.17
   0  -1   2 1785.07  203.58
   0  -1  -2 1821.41  217.74
   0  -1  -2 1985.71  302.48
   0  -1  -2 2000.19  245.47
   0  -1  -2 1909.23  207.68
   0  -1  -2 1886.12  228.13
   0   1   3 1083.76   87.66
   0   1   3 1008.23   90.71
   0   1   3 1191.18  103.60
   0   1   3 1098.38  102.65
   0   1   3 1117.98  107.15
   0   1  -3 1149.96   97.90
   0   1  -3 1068.71  124.87
   0   1  -3 1039.29   99.75
   0   1  -3 1075.51   99.46
   0   1  -3 1116.02  104.05
   0   1   3 1183.68   92.54
   0   1  -3  961.24   84.43
   0   1  -3 1013.83   90.62
   0   1  -3 1093.00   77.78
   0  -1   3  964.85   90.27
   0  -1   3 1118.23   99.26
   0  -1   3  985.33   92.43
   0  -1  -3  961.96   97.65
   0  -1   3 1036.44   92.40
   0  -1   3  988.87   88.40
   0  -1  -3  936.03   85.84
   0  -1   3 1015.47   91.20
   0  -1  -3 1009.15  122.35
   0  -1  -3  942.83   75.68
   0  -1  -3  964.59   97.04
   0  -1   3  971.36   71.02
   0   1   4   -1.21    5.48
   0   1   4    9.95    6.19
   0   1   4    9.96    5.23
   0   1   4    6.99    3.47
   0   1  -4    6.27    4.69
   0   1  -4    7.28    4.38
   0   1  -4    4.96    6.18
   0   1  -4    8.25    2.81
   0   1   4    5.71    3.39
   0   1  -4    6.03    4.29
   0   1   4    6.30    3.23
   0   1   4   20.23    5.28
   0   1  -4    7.03    1.39
   0   1  -4    8.77    5.36
   0   1  -4    6.34    4.28
   0  -1   4    4.44    8.10
   0  -1   4    8.09    9.64
   0  -1   4    4.61    5.35
   0  -1  -4    3.44    3.84
   0  -1   4    4.19   10.55
   0  -1  -4    3.50    5.54
   0  -1  -4    4.29    2.91
   0  -1   4    0.26    4.07
   0  -1   4    3.55    4.49
   0  -1  -4    3.37    3.98
   0  -1  -4    4.44    6.42
   0  -1  -4    3.62    4.19
   0  -1   4    3.94    8.03
   0   1   5  303.61   29.36
   0   1   5  305.96   30.37
   0   1  -5  296.31   25.01
   0   1   5  306.81   21.12
   0   1  -5  288.22   24.10
   0   1  -5  305.12   25.70
   0   1   5  311.76   21.18
   0   1   5  320.58   55.09
   0   1  -5  298.57   20.06
   0   1   5  351.03   47.35
   0   1  -5  316.95   34.69
   0   1   5  297.43   28.76
   0   1  -5  307.57   27.37
   0  -1   5  291.81   24.41
   0  -1   5  286.00   27.21
   0  -1   5  269.53   24.03
   0  -1  -5  269.76   44.42
   0  -1  -5  273.80   52.94
   0  -1   5  279.92   28.94
   0  -1   5  291.47   25.85
   0  -1  -5  263.51   23.15
   0  -1   5  272.18   16.53
   0  -1  -5  264.88   27.52
   0  -1   5  283.58   32.82
   0  -1  -5  258.16   21.75
   0  -1  -5  261.68   21.44
   0   1   6  117.54   18.82
   0   1  -6  113.60   30.95
   0   1   6  122.23   15.01
   0   1   6  112.74    8.94
   0   1   6  115.96   13.79
   0   1   6  114.19   16.48
   0   1  -6  136.59   12.50
   0   1   6  106.07    8.76
   0   1   6  113.31   15.14
   0   1  -6  105.07   10.94
   0   1  -6   98.34   11.17
   0  -1   6  130.85   14.33
   0  -1   6  126.65   12.08
   0  -1   6  134.87   13.35
   0  -1  -6  123.30   11.10
   0  -1   6  151.77   18.60
   0  -1   6  129.37   11.44
   0  -1  -6  114.66    8.82
   0  -1  -6  128.09   17.66
   0  -1  -6  116.83   10.22
   0  -1  -6  116.84   10.81
   0  -1  -6  137.56   15.54
   0  -1   6  125.79    7.10
   0  -1   6  123.45   15.44
   0   1   7   11.74    5.07
   0   1  -7    8.19    3.79
   0   1  -7    8.56    3.09
   0   1  -7   13.62    5.61
   0  -1   7    6.64    7.94
   0  -1   7    5.40    2.57
   0  -1  -7    4.06    5.62
   0  -1  -7    8.58    4.87
   0  -1   7    5.96    2.99
   0  -1  -7    3.30    3.70
   0  -1  -7    7.09    4.42
   0   1  -8   40.95   10.77
   0   1   8   47.19   16.20
   0   1  -8   42.30    6.90
   0   1  -8   37.40    8.57
   0  -1  -8   25.86    4.45
   0  -1   8   29.76    4.52
   0  -1  -8   30.62    7.85
   0  -1   8   31.02    8.66
   0  -1  -8   34.80   10.43
   0   1   9   72.25   12.46
   0   1  -9   60.79    6.54
   0   1  -9   56.88    8.57
   0   1  -9   66.05   13.80
   0  -1  -9   69.28   10.19
   0  -1   9   71.26   11.22
   0  -1  -9   69.25   13.77
   0   1 -10   50.31   11.38
   0   1  10   66.77   10.85
   0   1 -10   62.59   20.87
   0  -1  10   53.43    9.39
   0  -1 -10   57.33   11.68
   0  -1 -10   51.96    7.99
   0   1 -11   25.02    7.24
   0   1  11   19.92   10.68
   0  -1  11   23.23    5.29
   0  -1 -11   24.36    6.99
   0   2   0 3400.05  336.48
   0   2   0 3173.99  348.82
   0   2   0 3606.52  357.34
   0   2   0 3296.52  331.95
   0   2   0 3366.45  337.95
   0   2   0 2985.87  296.16
   0  -2   0 3932.47  382.29
   0  -2   0 3384.80  412.91
   0  -2   0 4229.16  433.38
   0  -2   0 4137.18  415.81
   0  -2   0 4076.41  402.11
   0  -2   0 3897.66  386.06
   0  -2   0 3330.23  360.34
   0  -2   0 3935.71  395.79
   0   2   1 1076.62   87.09
   0   2   1 1173.85  104.08
   0   2  -1 1051.18   92.68
   0   2   1 1131.51   81.38
   0   2  -1 1131.18   87.16
   0   2  -1 1087.31   93.42
   0   2  -1 1208.68   88.80
   0  -2   1  831.79   66.67
   0  -2   1  928.74   91.80
   0  -2   1  851.60   72.33
   0  -2   1  974.85   73.03
   0  -2  -1  775.77   69.36
   0  -2   1  855.31   83.52
   0  -2  -1  950.82   74.37
   0  -2  -1  766.86   70.42
   0  -2   1  911.75   65.15
   0  -2  -1  882.48   69.37
   0  -2  -1  872.08   63.30
   0  -2  -1  911.38   72.72
   0  -2  -1  884.45   63.29
   0   2  -2  129.64   31.68
   0   2  -2  127.64   55.99
   0   2  -2  144.81   49.47
   0   2   2  145.19   28.40
   0   2   2  145.28   33.22
   0   2  -2  152.68   24.26
   0   2  -2  137.21   26.40
   0   2   2  138.26   29.53
   0   2  -2  136.03   23.58
   0  -2   2  155.22   23.08
   0  -2   2  169.12   27.52
   0  -2   2  161.46   12.81
   0  -2   2  141.87   22.65
   0  -2   2  192.68   58.22
   0  -2  -2  135.03   27.75
   0  -2  -2  163.23   36.97
   0  -2   2  175.51   35.71
   0  -2   2  139.40   27.88
   0  -2  -2  139.49   55.41
   0  -2  -2  138.23   14.55
   0  -2  -2  166.56   36.08
   0  -2  -2  159.48   46.46
   0   2   3  460.67   45.82
   0   2   3  437.83   43.60
   0   2  -3  484.35   50.51
   0   2   3  474.64   44.00
   0   2  -3  516.57   35.88
   0   2   3  480.76   57.55
   0   2  -3  485.74   44.42
   0   2  -3  487.06   46.74
   0   2  -3  442.86   39.84
   0   2  -3  433.40   41.01
   0   2  -3  457.75   39.95
   0  -2   3  385.56   38.22
   0  -2   3  466.06   43.99
   0  -2  -3  414.33   69.67
   0  -2  -3  422.53   45.08
   0  -2   3  473.93   46.29
   0  -2   3  463.70   28.27
   0  -2  -3  446.75   29.69
   0  -2   3  501.16   47.71
   0  -2  -3  385.42   37.50
   0  -2   3  442.22   68.55
   0  -2  -3  453.76   46.82
   0  -2   3  462.16   65.10
   0  -2  -3  476.49   46.01
   0  -2   3  430.93   38.33
   0   2   4  196.22   15.08
   0   2  -4  191.75   25.51
   0   2   4  192.60   18.82
   0   2   4  192.38   14.06
   0   2   4  218.57   25.89
   0   2  -4  170.11   31.48
   0   2  -4  217.43   23.98
   0   2  -4  186.55   24.11
   0   2  -4  198.45   22.10
   0   2  -4  187.42   19.80
   0   2   4  181.67   23.55
   0   2  -4  178.05   16.33
   0  -2   4  170.32   20.22
   0  -2   4  188.35   22.46
   0  -2   4  159.43   10.47
   0  -2  -4  146.05   18.05
   0  -2   4  161.43   22.40
   0  -2   4  171.26   36.26
   0  -2  -4  158.16   12.55
   0  -2  -4  172.06   44.04
   0  -2  -4  177.56   21.39
   0  -2   4  170.86   39.41
   0  -2   4  186.11   22.96
   0   2   5  512.04   45.55
   0   2  -5  535.76   49.67
   0   2   5  649.89   70.91
   0   2  -5  503.30   30.34
   0   2   5  514.02   45.13
   0   2  -5  618.35   45.86
   0   2   5  508.97   32.69
   0   2   5  548.75   38.02
   0   2  -5  537.52   58.15
   0   2  -5  533.99   43.19
   0   2   5  535.17   32.92
   0   2  -5  531.22   41.03
   0   2  -5  548.40   63.25
   0   2  -5  500.62   27.63
   0  -2   5  438.10   55.33
   0  -2   5  389.37   23.37
   0  -2   5  434.72   42.85
   0  -2   5  447.54   38.79
   0  -2  -5  398.41   31.40
   0  -2  -5  468.91   45.72
   0  -2  -5  385.67   33.02
   0  -2   5  414.74   37.56
   0  -2   5  405.41   39.19
   0  -2  -5  427.65   37.78
   0  -2  -5  369.97   41.65
   0  -2  -5  428.31   44.28
   0  -2   5  422.28   35.86
   0   2  -6  201.26   17.80
   0   2  -6  215.48   39.85
   0   2   6  215.01   18.09
   0   2   6  218.06   22.49
   0   2   6  196.82   15.86
   0   2  -6  205.17   18.45
   0   2   6  212.21   23.39
   0   2  -6  211.36   28.11
   0   2  -6  215.41   17.87
   0   2   6  209.43   21.90
   0   2   6  237.68   22.62
   0  -2   6  204.63   31.67
   0  -2   6  220.58   23.52
   0  -2  -6  206.62   18.12
   0  -2  -6  213.88   23.13
   0  -2  -6  214.35   24.05
   0  -2   6  227.43   19.71
   0  -2  -6  203.20   23.06
   0  -2   6  211.30   17.78
   0  -2  -6  195.09   14.56
   0  -2  -6  185.69   11.60
   0  -2   6  220.79   18.41
   0  -2   6  215.81   18.96
   0   2  -7  458.32   49.59
   0   2   7  420.83   41.17
   0   2  -7  430.27   42.88
   0   2  -7  396.34   31.57
   0  -2   7  435.78   37.71
   0  -2   7  420.47   32.77
   0  -2  -7  435.73   39.79
   0  -2  -7  399.09   28.45
   0  -2   7  418.17   31.03
   0  -2  -7  385.64   37.81
   0  -2  -7  427.08   42.01
   0   2  -8   91.24   11.16
   0   2   8  101.40   16.41
   0   2  -8   97.86   17.13
   0  -2   8  101.02   13.72
   0  -2   8   90.97   15.27
   0  -2   8   98.71   13.43
   0  -2  -8  102.46   16.74
   0  -2  -8   94.13   14.49
   0  -2  -8   89.50    7.98
   0   2   9    6.63    4.23
   0   2  -9    5.44    4.46
   0   2  -9    3.05    2.10
   0  -2   9    2.02    3.32
   0  -2  -9    1.61    5.94
   0  -2   9    3.34    1.83
   0  -2  -9    4.10    7.49
   0   2 -10    4.06    6.76
   0   2  10    4.68    3.60
   0   2 -10    1.97    1.49
   0   2 -10    2.58    3.16
   0  -2  10    3.77    4.68
   0  -2 -10    2.87    2.67
   0  -2 -10    2.27    3.58
   0   2 -11    7.54    4.78
   0   2  11    9.17    4.43
   0  -2  11    8.25    3.22
   0  -2 -11    9.00    2.99
   0  -2 -11    9.82    4.46
   0  -3   0    2.60    2.80
   0  -3   0    2.86    4.12
   0  -3   0    2.09    0.97
   0  -3   0    5.55    2.68
   0  -3   0    2.54    2.86
   0  -3   0    2.96    4.19
   0  -3   0    3.41    5.42
   0  -3   0    3.22    4.17
   0   3   1 1924.14  225.37
   0   3  -1 1793.59  175.96
   0   3  -1 1753.55  198.20
   0   3   1 1660.84  180.63
   0   3  -1 1917.36  252.25
   0   3  -1 1620.80  200.14
   0  -3   1 1759.77  179.13
   0  -3   1 1904.09  229.26
   0  -3   1 1882.34  163.89
   0  -3  -1 1794.70  168.26
   0  -3  -1 1664.42  177.76
   0  -3  -1 1764.02  152.26
   0  -3   1 1896.16  238.57
   0  -3  -1 1822.05  154.63
   0  -3  -1 1844.97  164.26
   0  -3   1 1902.62  199.56
   0  -3   1 1739.20  198.38
   0  -3  -1 1558.10  155.16
   0  -3  -1 1859.19  176.17
   0   3   2 3757.45  481.77
   0   3   2 3670.15  414.67
   0   3  -2 3334.71  410.65
   0   3  -2 3673.36  418.91
   0   3  -2 3504.44  405.20
   0   3   2 3404.59  406.49
   0   3  -2 4014.21  453.74
   0   3  -2 3433.19  405.72
   0   3  -2 4125.39  481.06
   0  -3   2 3439.93  336.47
   0  -3  -2 3531.76  401.52
   0  -3   2 3917.42  442.16
   0  -3   2 3819.99  457.52
   0  -3   2 3808.40  448.65
   0  -3   2 3810.06  431.93
   0  -3  -2 3059.09  309.08
   0  -3  -2 3099.84  378.69
   0  -3  -2 3801.53  396.17
   0  -3  -2 3402.76  378.19
   0  -3   2 3383.01  394.81
   0  -3   2 3689.67  397.68
   0  -3  -2 3751.33  401.07
   0  -3  -2 3511.49  359.07
   0  -3  -2 4187.10  547.75
   0   3  -3 1142.74   94.71
   0   3  -3 1019.41   92.75
   0   3  -3 1230.83  108.21
   0   3   3 1218.86  135.97
   0   3  -3 1113.55   88.35
   0   3   3 1024.39  121.51
   0   3   3  962.75   91.22
   0   3  -3 1066.09  121.69
   0   3  -3 1015.18   94.88
   0  -3   3  959.49   85.27
   0  -3   3  924.96   87.97
   0  -3   3 1020.82  107.33
   0  -3   3  909.06   74.47
   0  -3   3 1125.54   78.06
   0  -3  -3  898.91  111.64
   0  -3  -3 1030.27   98.69
   0  -3  -3  976.39   66.22
   0  -3  -3 1056.95   84.02
   0  -3   3 1150.53  105.07
   0  -3  -3  934.25   91.23
   0  -3   3 1049.89  104.63
   0  -3  -3  940.56   92.58
   0   3  -4  372.19   36.85
   0   3  -4  371.12   37.51
   0   3  -4  399.70   35.58
   0   3   4  333.51   36.61
   0   3   4  512.94   46.64
   0   3   4  418.29   43.03
   0   3   4  397.11   33.70
   0   3  -4  365.93   34.61
   0   3  -4  335.40   44.04
   0   3  -4  368.04   36.50
   0   3  -4  339.55   38.59
   0  -3   4  314.14   22.81
   0  -3  -4  318.80   40.41
   0  -3   4  352.19   62.11
   0  -3  -4  294.44   36.72
   0  -3   4  259.09   21.62
   0  -3  -4  283.27   23.32
   0  -3  -4  318.22   34.80
   0  -3  -4  248.31   28.61
   0  -3   4  268.96   50.66
   0  -3   4  319.27   33.17
   0  -3  -4  322.61   36.54
   0  -3   4  349.36   33.78
   0  -3   4  334.49   36.68
   0   3   5  958.28   73.10
   0   3  -5  867.54   58.01
   0   3   5  850.44   75.50
   0   3   5  880.49   63.47
   0   3  -5  933.09   78.81
   0   3   5  891.48   60.60
   0   3  -5  885.24   72.57
   0   3  -5  889.00   77.35
   0   3  -5  918.28   82.92
   0   3  -5  882.32   68.91
   0   3  -5 1047.06   85.37
   0  -3   5  819.71   61.66
   0  -3   5  864.15  104.02
   0  -3   5  855.60   73.85
   0  -3   5  760.64   52.90
   0  -3  -5  704.98   47.58
   0  -3  -5  802.11   75.26
   0  -3   5  817.57   72.04
   0  -3  -5  708.61   57.20
   0  -3  -5  814.87   72.00
   0  -3   5  793.81   70.07
   0  -3   5 1010.57  106.11
   0   3   6  196.17   15.65
   0   3  -6  188.70   17.35
   0   3   6  225.00   35.23
   0   3   6  281.23   38.17
   0   3  -6  182.41   29.23
   0   3  -6  190.73   37.23
   0   3   6  186.50   22.27
   0   3  -6  173.57   27.19
   0   3  -6  179.69   16.50
   0  -3   6  200.11   18.77
   0  -3   6  194.51   18.86
   0  -3  -6  200.50   22.86
   0  -3   6  200.55   17.57
   0  -3  -6  192.31   18.40
   0  -3  -6  197.62   22.17
   0  -3   6  199.29   19.71
   0  -3  -6  176.30   13.67
   0  -3   6  202.58   21.05
   0  -3  -6  179.18   13.18
   0   3  -7  216.17   25.20
   0   3  -7  209.40   18.73
   0   3  -7  204.58   25.40
   0  -3   7  219.34   27.65
   0  -3   7  220.61   20.74
   0  -3  -7  218.49   24.69
   0  -3  -7  196.73   14.55
   0  -3   7  220.14   21.19
   0  -3  -7  203.41   17.31
   0  -3  -7  221.30   25.02
   0   3   8   49.50   10.50
   0   3  -8   35.05    6.06
   0   3  -8   34.64    5.50
   0   3  -8   35.08    9.85
   0  -3   8   36.14   10.76
   0  -3   8   30.96    7.31
   0  -3  -8   28.94    9.37
   0  -3  -8   24.90    4.68
   0  -3   8   30.03    5.16
   0  -3  -8   27.37    3.77
   0  -3  -8   32.42    8.75
   0   3   9   60.16   25.13
   0   3  -9   57.24   13.41
   0   3  -9   79.21   13.66
   0  -3   9   76.06   10.13
   0  -3   9   70.03    7.72
   0  -3  -9   77.97   20.30
   0  -3  -9   75.06   22.06
   0   3  10   24.92    7.63
   0   3 -10   20.18    3.44
   0   3 -10   25.49   13.26
   0  -3  10   29.11    9.24
   0  -3 -10   23.09    6.88
   0  -3 -10   20.35    5.99
   0  -3  10   20.99    3.12
   0   3 -11    5.14    4.14
   0   3  11    7.77    4.16
   0  -3  11    6.56    2.44
   0  -3 -11    5.51    3.72
   0  -3 -11    6.27    2.91
   0   4   0 8375.93 1334.88
   0  -4   0 6605.85 1097.69
   0  -4   0 6192.33  930.80
   0  -4   0 8566.18 1290.01
   0  -4   0 9191.27 1317.36
   0  -4   0 9149.35 1338.55
   0  -4   0 8687.23 1270.87
   0  -4   0 8519.56 1282.24
   0   4  -1 3701.00  432.25
   0   4  -1 3687.51  420.41
   0   4  -1 3295.62  438.59
   0  -4   1 3830.09  435.51
   0  -4   1 3635.15  485.94
   0  -4   1 3766.09  494.58
   0  -4   1 3801.10  405.60
   0  -4  -1 3078.35  365.99
   0  -4  -1 3676.53  442.14
   0  -4  -1 3417.74  402.45
   0  -4  -1 3729.86  413.11
   0  -4   1 3340.10  413.57
   0  -4  -1 3529.95  407.74
   0  -4  -1 3780.19  388.94
   0  -4   1 3744.55  395.70
   0  -4  -1 3729.75  412.43
   0   4  -2  710.50   72.59
   0   4   2  759.87   73.63
   0   4   2  794.79   64.85
   0   4  -2  781.92   75.41
   0   4  -2  825.96   69.97
   0   4  -2  728.57   61.59
   0   4  -2  791.56   69.18
   0   4  -2  779.31   54.38
   0  -4   2  807.45   81.74
   0  -4   2  704.62   65.74
   0  -4  -2  720.77   62.08
   0  -4  -2  772.40   56.30
   0  -4   2  779.82   77.93
   0  -4  -2  730.86   53.83
   0  -4   2  739.35   53.11
   0  -4  -2  775.26   50.31
   0  -4   2  768.59   65.98
   0  -4   2  799.95   60.11
   0  -4  -2  735.36   47.32
   0  -4  -2  793.55   93.73
   0  -4  -2  638.74   66.14
   0   4   3  581.73   83.38
   0   4   3  540.61   76.61
   0   4  -3  578.35   44.46
   0   4  -3  528.43   50.03
   0   4  -3  551.62   48.09
   0   4  -3  504.96   47.32
   0   4  -3  515.35   54.17
   0   4  -3  569.31   53.73
   0  -4  -3  588.89   42.21
   0  -4   3  582.20   42.96
   0  -4   3  672.52   61.97
   0  -4   3  604.30   49.80
   0  -4  -3  545.39   44.69
   0  -4   3  537.70   51.95
   0  -4  -3  594.62   58.58
   0  -4   3  696.24   81.78
   0  -4  -3  558.92   29.03
   0  -4  -3  610.30   57.27
   0  -4  -3  563.95   52.08
   0   4   4  334.88   31.56
   0   4  -4  312.94   34.82
   0   4   4  350.66   34.08
   0   4  -4  329.49   33.96
   0   4  -4  315.55   35.35
   0   4  -4  322.74   37.15
   0   4   4  336.96   39.42
   0   4   4  312.40   63.92
   0   4  -4  295.15   27.14
   0   4  -4  326.90   40.94
   0   4  -4  354.46   38.00
   0  -4   4  354.44   37.93
   0  -4   4  352.76   26.39
   0  -4  -4  313.41   15.95
   0  -4  -4  315.24   27.73
   0  -4  -4  385.84   38.99
   0  -4   4  346.09   32.43
   0  -4  -4  325.76   38.84
   0  -4   4  411.17   65.39
   0  -4  -4  333.60   37.62
   0  -4   4  355.14   30.06
   0  -4   4  317.27   30.06
   0  -4  -4  339.57   34.17
   0  -4   4  306.78   14.47
   0   4   5  207.78   26.50
   0   4  -5  173.90   19.92
   0   4  -5  169.19   16.45
   0   4  -5  202.67   24.12
   0   4   5  185.22   41.64
   0   4  -5  171.81   11.96
   0   4  -5  167.31   23.13
   0   4   5  225.17   14.55
   0   4  -5  227.09   25.34
   0   4   5  191.81   19.48
   0   4  -5  181.13   34.87
   0  -4  -5  211.11   22.86
   0  -4   5  214.16   23.10
   0  -4   5  213.74   20.79
   0  -4   5  204.56   13.08
   0  -4  -5  212.90   26.88
   0  -4   5  223.77   23.88
   0  -4   5  282.39   24.03
   0  -4  -5  210.89   22.69
   0  -4   5  211.52   22.99
   0  -4  -5  166.37   15.50
   0   4   6  519.98   38.76
   0   4  -6  499.84   43.81
   0   4  -6  514.40   64.44
   0   4   6  491.10   45.62
   0   4  -6  487.11   36.48
   0   4  -6  572.69   45.81
   0   4  -6  474.47   39.61
   0  -4   6  496.97   42.03
   0  -4  -6  490.08   47.45
   0  -4   6  565.50   42.22
   0  -4  -6  414.20   30.34
   0  -4   6  508.53   41.99
   0  -4  -6  494.61   58.19
   0  -4   6  497.70   42.57
   0  -4   6  488.23   42.85
   0  -4  -6  448.08   30.93
   0  -4  -6  479.37   43.62
   0   4  -7   62.14   10.00
   0   4  -7   72.10   13.01
   0   4  -7   60.89    7.83
   0   4   7   67.23   13.95
   0  -4   7   77.82   17.19
   0  -4   7   80.94   11.98
   0  -4   7   79.35   10.78
   0  -4  -7   69.62    6.26
   0  -4  -7   79.80   12.67
   0  -4  -7   72.18    9.72
   0  -4  -7   80.19   13.96
   0   4  -8  116.54   12.45
   0   4  -8  121.02   17.36
   0   4  -8  109.75   10.49
   0  -4   8  118.06   11.62
   0  -4   8  114.08   13.03
   0  -4   8  124.40   23.56
   0  -4  -8   98.15   10.96
   0  -4  -8  115.97   28.29
   0  -4  -8  119.91   26.67
   0   4  -9   43.77    9.72
   0   4   9   72.37   19.62
   0   4  -9   50.26    9.60
   0   4  -9   36.84    4.82
   0  -4   9   37.54    6.40
   0  -4  -9   26.13    4.61
   0  -4   9   34.76   10.85
   0  -4   9   39.33    4.93
   0  -4  -9   37.77    8.38
   0   4  10   22.42    7.65
   0   4 -10   15.75    3.62
   0   4 -10   15.68   12.53
   0  -4  10   23.62    4.53
   0  -4  10   24.18    3.78
   0  -4 -10   26.03    6.26
   0  -4 -10   25.50    6.36
   0   4  11   57.00    9.63
   0   4 -11   53.82    8.58
   0  -4 -11   45.75    7.15
   0  -4 -11   42.87    7.59
   0  -5   0    2.16    2.04
   0  -5   0    1.20    1.97
   0  -5   0    1.11    2.08
   0  -5   0    0.47    5.47
   0  -5   0    0.17    5.41
   0  -5   0   13.50    5.71
   0  -5   0    1.43    2.17
   0   5  -1  301.70   30.85
   0   5  -1  311.93   33.12
   0   5  -1  341.35   49.74
   0  -5   1  360.47   33.79
   0  -5   1  345.12   22.76
   0  -5   1  383.44   53.75
   0  -5   1  329.72   33.90
   0  -5   1  343.51   33.79
   0  -5  -1  389.97   26.02
   0  -5  -1  381.14   36.82
   0  -5  -1  356.65   27.57
   0  -5  -1  362.51   28.67
   0  -5  -1  346.93   26.24
   0  -5   1  372.25   33.21
   0  -5  -1  351.04   31.74
   0  -5   1  383.56   18.26
   0  -5  -1  328.29   32.78
   0   5  -2  157.43   27.06
   0   5  -2  154.45   16.37
   0   5   2  153.25   18.60
   0   5  -2  146.94    9.46
   0   5  -2  153.12   12.33
   0   5  -2  165.73   19.32
   0  -5   2   75.30   13.53
   0  -5   2   92.00   20.96
   0  -5  -2   82.04   13.18
   0  -5  -2   79.97    9.77
   0  -5   2   79.40    8.65
   0  -5  -2   75.85    7.60
   0  -5  -2   88.48   12.97
   0  -5  -2   76.93   11.37
   0  -5   2   72.79   27.05
   0  -5   2   89.50   18.31
   0  -5  -2   72.16   15.70
   0  -5  -2   76.92   22.09
   0   5   3  866.67  119.59
   0   5  -3  740.12   75.76
   0   5   3  798.10   71.47
   0   5  -3  813.02   72.22
   0   5  -3  835.38   76.30
   0   5  -3  743.32   64.09
   0   5  -3  801.96   74.83
   0   5  -3  807.44   76.41
   0  -5   3  700.53   68.92
   0  -5   3  813.61   64.75
   0  -5  -3  714.53   56.56
   0  -5   3  871.87   82.47
   0  -5   3  833.95   75.48
   0  -5   3  885.37  110.79
   0  -5   3  734.91   54.49
   0  -5  -3  831.73   78.36
   0  -5  -3  806.86   59.23
   0  -5  -3  741.65   67.36
   0  -5  -3  739.54   74.98
   0   5  -4  748.40   74.43
   0   5   4  731.47   66.12
   0   5  -4  692.67   69.08
   0   5  -4  629.81   62.14
   0   5  -4  710.06   69.86
   0   5   4  669.68   66.36
   0   5  -4  960.89   90.48
   0   5  -4  685.45   59.47
   0   5  -4  686.99   55.27
   0  -5   4  641.18   50.97
   0  -5  -4  625.54   55.28
   0  -5   4  626.79   48.83
   0  -5  -4  608.88   63.69
   0  -5   4  700.14   54.70
   0  -5   4  640.02   64.56
   0  -5   4  738.68   96.53
   0  -5  -4  747.82   70.92
   0  -5  -4  638.70   63.91
   0  -5   4  658.74   55.77
   0   5  -5  739.09   66.72
   0   5   5  903.67   84.22
   0   5   5  834.38   69.03
   0   5  -5  826.75   76.47
   0   5  -5  803.20   97.26
   0   5  -5  779.59   56.65
   0   5  -5  704.52   70.98
   0   5  -5  901.14   76.65
   0  -5   5  798.59   64.78
   0  -5   5  837.20   73.55
   0  -5   5  667.59   59.63
   0  -5   5  813.89   57.68
   0  -5  -5  798.07   80.19
   0  -5  -5  843.14   76.07
   0  -5   5  998.14   75.47
   0  -5  -5  816.21   71.49
   0  -5   5  846.42   77.07
   0  -5  -5  550.62   59.65
   0   5  -6   17.65    3.88
   0   5   6   19.20    7.44
   0   5  -6   15.80   11.22
   0   5  -6   17.49    7.19
   0  -5   6   24.55    5.32
   0  -5   6   22.69    7.17
   0  -5  -6   17.99    3.13
   0  -5  -6   21.59    5.71
   0  -5  -6   18.25    6.25
   0  -5   6   22.96   12.07
   0  -5   6   20.10    5.91
   0  -5  -6   21.10    8.34
   0  -5  -6   20.00   11.59
   0   5   7   97.14   17.05
   0   5  -7   86.21    8.79
   0   5  -7   88.59   21.26
   0   5  -7   96.31   14.46
   0  -5  -7   99.57   13.99
   0  -5   7  104.80   13.29
   0  -5  -7  102.68   17.15
   0  -5   7  101.34   11.99
   0  -5   7  104.87   15.34
   0  -5  -7   90.16   11.24
   0  -5  -7   96.66   12.90
   0   5  -8   22.67    7.67
   0   5  -8   18.13    3.86
   0   5  -8   21.65    5.99
   0  -5  -8   31.64   12.01
   0  -5  -8   25.11    5.66
   0  -5   8   30.41   13.06
   0  -5   8   28.99    5.88
   0  -5   8   31.08    9.48
   0   5  -9   37.45    5.92
   0   5  -9   34.55    8.29
   0  -5   9   30.01    4.87
   0  -5  -9   29.79    8.57
   0  -5  -9   23.57    4.84
   0  -5  -9   29.36    7.11
   0  -5   9   31.18    5.30
   0  -5   9   31.91    6.58
   0   5  10   67.11   11.22
   0   5 -10   52.15    6.01
   0   5 -10   55.53   16.13
   0  -5  10   47.27    5.67
   0  -5 -10   49.21    9.51
   0  -5 -10   44.64    8.22
   0  -5  10   48.08    6.42
   0   5  11   51.90    9.22
   0   5 -11   43.33    7.17
   0  -5 -11   48.54   12.58
   0  -5 -11   41.39   10.54
   0  -6   0 2504.82  270.57
   0  -6   0 2408.13  220.87
   0  -6   0 2505.79  263.90
   0  -6   0 2629.54  243.37
   0  -6   0 2597.76  237.65
   0  -6   0 2242.56  254.85
   0  -6   0 2581.34  236.49
   0   6  -1 2332.86  263.91
   0  -6   1 2329.77  265.18
   0  -6   1 1985.25  197.38
   0  -6   1 2243.20  198.75
   0  -6   1 2277.15  190.04
   0  -6   1 2339.49  224.89
   0  -6   1 2190.45  193.86
   0  -6  -1 2279.97  211.79
   0  -6  -1 2228.39  207.08
   0  -6  -1 3504.09  341.36
   0  -6  -1 2355.87  228.51
   0  -6  -1 2299.01  191.26
   0  -6   1 2306.51  224.00
   0  -6  -1 1960.00  199.40
   0  -6  -1 2214.66  201.76
   0   6  -2  287.33   32.62
   0   6  -2  269.01   27.41
   0   6  -2  253.79   16.21
   0   6  -2  289.30   27.41
   0   6  -2  250.18   27.86
   0  -6   2  223.86   23.70
   0  -6   2  226.17   25.81
   0  -6  -2  231.81   21.73
   0  -6  -2  227.00   19.87
   0  -6  -2  222.80   27.12
   0  -6  -2  210.82   25.28
   0  -6   2  217.18   15.53
   0  -6  -2  237.39   21.57
   0  -6  -2  227.44   13.71
   0  -6   2  245.06   28.52
   0  -6   2  254.54   35.92
   0  -6  -2  218.62   23.94
   0   6  -3  349.88   39.13
   0   6  -3  356.80   60.35
   0   6  -3  329.33   28.40
   0   6   3  393.43   73.19
   0   6  -3  368.94   38.13
   0   6  -3  316.03   33.12
   0  -6   3  320.92   60.30
   0  -6   3  405.54   69.30
   0  -6   3  358.01   38.12
   0  -6  -3  338.46   15.47
   0  -6  -3  328.80   39.61
   0  -6  -3  386.50   39.64
   0  -6   3  395.88   43.30
   0  -6  -3  331.78   33.59
   0  -6  -3  351.35   25.39
   0  -6   3  340.01   24.52
   0   6  -4  361.67   60.31
   0   6  -4  347.87   41.08
   0   6  -4  385.68   42.66
   0   6   4  378.36   38.26
   0   6  -4  364.66   28.31
   0   6   4  524.15   43.92
   0   6  -4  347.22   29.29
   0   6  -4  324.24   55.68
   0  -6   4  292.34   22.39
   0  -6  -4  443.05   41.32
   0  -6  -4  370.58   41.04
   0  -6   4  340.53   28.93
   0  -6   4  300.96   59.37
   0  -6  -4  314.30   26.57
   0  -6   4  346.42   30.22
   0  -6  -4  318.45   35.31
   0  -6   4  310.42   33.77
   0  -6   4  364.46   58.27
   0  -6  -4  349.70   25.79
   0   6   5  485.76   48.72
   0   6  -5  427.53   42.89
   0   6   5  457.98   39.07
   0   6  -5  391.83   37.86
   0   6  -5  384.65   43.20
   0   6  -5  433.39   62.41
   0   6  -5  568.29   42.09
   0   6  -5  423.17   29.61
   0   6  -5  385.67   38.71
   0  -6   5  450.97   68.83
   0  -6  -5  334.01   26.92
   0  -6  -5  402.71   46.70
   0  -6   5  427.41   30.16
   0  -6  -5  458.06   43.91
   0  -6   5  486.56   34.23
   0  -6   5  402.80   32.35
   0  -6  -5  416.60   36.62
   0  -6   5  327.10   28.73
   0  -6   5  449.09   41.57
   0   6  -6  183.81   22.02
   0   6  -6  171.53   11.33
   0   6  -6  196.04   28.95
   0   6  -6  170.55   12.52
   0  -6   6  184.29   34.82
   0  -6  -6  141.60   10.97
   0  -6  -6  172.45   32.28
   0  -6   6  174.01   21.22
   0  -6  -6  171.17   38.96
   0  -6   6  159.97   16.79
   0  -6  -6  164.70   27.22
   0   6  -7  263.71   19.16
   0   6  -7  293.01   28.18
   0   6   7  301.59   33.16
   0  -6   7  303.58   29.73
   0  -6  -7  343.74   56.82
   0  -6   7  278.16   33.90
   0  -6   7  300.69   32.30
   0  -6  -7  291.54   29.06
   0  -6  -7  287.66   39.73
   0   6  -8  376.05   34.32
   0   6  -8  384.77   36.22
   0   6   8  402.12   40.94
   0  -6   8  382.32   33.31
   0  -6  -8  367.14   33.23
   0  -6  -8  366.31   33.37
   0  -6   8  379.18   39.81
   0  -6   8  391.70   56.04
   0   6   9  161.76   32.25
   0   6  -9  121.46   13.09
   0   6  -9  126.84   15.80
   0  -6   9  142.40   12.37
   0  -6   9  126.80   10.92
   0  -6   9  135.75   15.17
   0  -6  -9  147.14   18.63
   0  -6  -9  123.73   13.89
   0  -6  -9  118.62   12.48
   0   6 -10   31.01    5.03
   0   6 -10   29.69    6.61
   0  -6 -10   37.27    8.11
   0  -6  10   35.07    5.99
   0  -6 -10   30.23    5.89
   0  -6  10   33.01    3.90
   0  -7   0    0.88    1.98
   0  -7   0    1.07    3.53
   0  -7   0    0.54    1.75
   0  -7   0    1.29    1.25
   0  -7   0    1.14    1.93
   0  -7   0    0.05    1.39
   0  -7   0    0.15    1.16
   0   7  -1 1480.59  156.48
   0  -7   1 1276.48   96.32
   0  -7   1 1325.81  115.76
   0  -7   1 1313.79   90.92
   0  -7   1 1355.76  149.15
   0  -7   1 1315.93   99.09
   0  -7   1 1172.21  101.00
   0  -7  -1 1282.62  101.16
   0  -7  -1 1178.34  109.42
   0  -7  -1 1345.70   95.18
   0  -7  -1 1337.88  108.90
   0  -7  -1 1397.44  121.75
   0  -7  -1 1421.32  134.44
   0  -7   1 1373.55  118.12
   0  -7  -1 1330.91  125.92
   0   7  -2 5181.50  708.92
   0   7  -2 5286.82  694.33
   0   7  -2 4984.24  612.87
   0   7  -2 5524.20  711.38
   0  -7   2 5197.13  657.07
   0  -7  -2 5210.77  629.55
   0  -7  -2 5285.75  668.79
   0  -7  -2 5389.28  642.22
   0  -7  -2 5451.66  687.31
   0  -7  -2 5165.61  641.95
   0  -7  -2 4943.23  639.46
   0  -7   2 5213.29  681.37
   0  -7   2 5188.36  665.32
   0  -7   2 5160.04  670.42
   0  -7   2 5745.82  782.12
   0  -7  -2 4888.15  639.68
   0   7  -3 3211.67  354.23
   0   7   3 3214.09  424.81
   0   7  -3 3696.92  423.55
   0   7  -3 3277.87  352.93
   0   7  -3 3525.40  409.07
   0   7  -3 3611.27  464.60
   0  -7  -3 3317.59  371.94
   0  -7   3 3522.83  398.51
   0  -7  -3 3661.91  413.74
   0  -7  -3 2965.38  356.58
   0  -7  -3 3192.88  319.92
   0  -7   3 3819.07  506.03
   0  -7  -3 3361.64  355.48
   0  -7   3 3757.54  484.92
   0  -7  -3 3400.81  346.14
   0  -7   3 3247.91  341.00
   0  -7   3 3034.94  355.87
   0  -7  -3 3289.14  340.87
   0   7  -4   27.33   13.06
   0   7   4   34.55   11.32
   0   7  -4   29.25   20.79
   0   7  -4   33.09    5.72
   0   7  -4   29.80    6.08
   0   7  -4   38.89   22.94
   0  -7   4   38.78    4.74
   0  -7   4   40.64   11.52
   0  -7   4   46.50    8.84
   0  -7  -4   48.37    5.72
   0  -7  -4   46.94   12.68
   0  -7  -4   40.71    9.24
   0  -7  -4   42.30    9.90
   0  -7   4   50.92   10.61
   0  -7   4   45.11    5.40
   0   7  -5   34.17   19.72
   0   7  -5   31.79    6.67
   0   7   5   39.42   12.56
   0   7  -5   35.61   11.07
   0   7  -5   32.52   13.08
   0   7   5   42.69   10.09
   0   7  -5   37.97   10.90
   0   7  -5   29.36    7.88
   0   7  -5   40.90    6.02
   0  -7  -5   42.56    5.83
   0  -7   5   54.43    5.88
   0  -7  -5   93.55   23.17
   0  -7  -5   54.30   20.46
   0  -7   5   39.93   10.79
   0  -7   5   54.24   12.66
   0  -7  -5   58.15   12.57
   0  -7   5   55.82   10.73
   0  -7   5   51.44    7.06
   0  -7  -5   44.27    9.71
   0   7  -6  149.21   11.09
   0   7  -6  170.42   24.68
   0   7  -6  170.47   22.93
   0  -7   6  187.90   18.27
   0  -7   6  181.22   22.28
   0  -7  -6  142.13   10.72
   0  -7   6  157.09   25.61
   0  -7  -6  164.60   25.31
   0  -7   6  186.82   23.06
   0  -7  -6  178.90   21.30
   0  -7  -6  177.55   41.88
   0   7  -7   13.84   14.74
   0   7   7   20.60    8.70
   0   7  -7   17.54    5.62
   0  -7   7   23.23    8.00
   0  -7   7   18.87    4.82
   0  -7   7   25.45    8.50
   0  -7  -7   21.38    7.48
   0  -7  -7   23.85    9.17
   0  -7  -7   19.79    5.26
   0   7  -8   72.32    9.77
   0   7   8   74.93   13.49
   0  -7   8   64.29   10.83
   0  -7   8   60.08    6.96
   0  -7   8   64.60   22.35
   0  -7  -8   55.09    8.34
   0  -7  -8   64.52   13.51
   0  -7  -8   57.65   10.83
   0   7  -9  118.92   13.78
   0   7   9  131.66   29.72
   0   7  -9  124.60   13.37
   0  -7   9  126.69   15.49
   0  -7  -9  116.03   13.17
   0  -7   9  125.35    9.61
   0  -7  -9  111.43   11.81
   0  -7   9  135.64   12.80
   0   7  10   14.26    6.05
   0   7 -10    9.64    3.64
   0   7 -10    9.72    3.73
   0  -7 -10   17.45    5.64
   0  -7 -10    9.98    5.50
   0  -7  10   20.70    4.51
   0  -8   0  555.97   36.16
   0  -8   0  527.10   40.05
   0  -8   0  551.06   34.59
   0  -8   0  490.46   57.30
   0  -8   0  548.26   36.69
   0  -8   0  540.53   43.26
   0  -8   0  503.84   29.94
   0   8  -1 3201.51  464.10
   0  -8   1 2749.07  313.65
   0  -8   1 3109.45  329.55
   0  -8   1 3086.55  376.93
   0  -8   1 2949.30  292.09
   0  -8   1 2977.77  280.81
   0  -8   1 3209.16  338.85
   0  -8  -1 2988.56  327.61
   0  -8  -1 2882.70  265.53
   0  -8  -1 2926.37  302.69
   0  -8  -1 3234.71  343.10
   0  -8  -1 3004.37  302.67
   0  -8  -1 2728.29  301.47
   0  -8   1 3081.66  319.66
   0  -8  -1 3079.38  316.87
   0   8  -2 1515.57  218.26
   0   8  -2 1361.55  110.87
   0  -8   2 1554.58  142.05
   0  -8   2 1792.75  187.85
   0  -8   2 1481.52  169.88
   0  -8  -2 1568.68  135.14
   0  -8   2 1579.92  146.22
   0  -8   2 1536.34  120.85
   0  -8  -2 1235.32  117.42
   0  -8  -2 1598.66  137.32
   0  -8  -2 1576.12  130.17
   0  -8  -2 1570.42  121.36
   0  -8  -2 1500.18  109.68
   0  -8  -2 1414.38  158.49
   0   8  -3 1745.07  170.31
   0   8  -3 1620.10  189.16
   0   8  -3 1808.62  170.88
   0   8  -3 1475.31  123.90
   0  -8   3 1528.34  149.70
   0  -8   3 1633.20  187.21
   0  -8  -3 1692.73  157.27
   0  -8   3 1618.13  197.46
   0  -8  -3 1410.42  179.23
   0  -8  -3 1520.13  119.54
   0  -8  -3 1554.18  142.71
   0  -8  -3 1555.26  119.62
   0  -8  -3 1627.24  151.20
   0  -8   3 1710.86  160.48
   0  -8  -3 1598.97  124.37
   0  -8   3 1542.72  125.72
   0   8  -4   72.21    6.22
   0   8  -4  100.80   12.49
   0   8   4  100.91   16.87
   0   8  -4  114.74   18.15
   0   8  -4   92.75   30.18
   0   8  -4   90.23    8.43
   0  -8  -4   99.39    7.16
   0  -8   4  119.71   15.45
   0  -8   4   97.24   16.86
   0  -8  -4  107.14   13.76
   0  -8  -4   95.58   13.69
   0  -8   4   87.57    6.72
   0  -8   4  108.26   14.12
   0  -8  -4  112.97   31.73
   0  -8  -4  101.75   14.24
   0  -8   4  100.14    7.53
   0   8  -5   98.06   14.92
   0   8  -5  104.01   10.97
   0   8  -5  110.17   21.39
   0   8  -5   85.38   11.44
   0  -8   5  112.75   19.92
   0  -8   5  101.29    9.10
   0  -8  -5  101.42    9.31
   0  -8   5  116.40    8.64
   0  -8  -5  110.56   10.17
   0  -8   5  123.67   12.55
   0  -8  -5  122.56   30.60
   0  -8   5  127.36   17.20
   0  -8  -5   99.90   18.49
   0  -8  -5  106.51   14.74
   0   8   6  116.31   21.33
   0   8  -6  118.45   19.70
   0   8  -6  129.86   22.59
   0  -8   6  163.69   23.05
   0  -8   6  120.57   13.42
   0  -8   6  177.53   22.04
   0  -8  -6  155.68   24.47
   0  -8  -6  162.72   21.09
   0  -8   6  169.06   19.26
   0  -8  -6  139.54   13.80
   0   8  -7  120.78   12.05
   0   8  -7  141.71   19.09
   0  -8   7  104.65   10.31
   0  -8  -7  110.55   20.26
   0  -8   7  112.95   18.84
   0  -8  -7  111.73   17.46
   0  -8  -7   94.57   10.98
   0  -8   7  118.30   18.84
   0   8  -8   20.11    7.05
   0   8   8   40.87    8.83
   0   8  -8   17.07    5.23
   0  -8   8   32.52   14.48
   0  -8   8   31.04    7.41
   0  -8  -8   18.57    4.43
   0  -8  -8   29.97    8.92
   0  -8  -8   27.61    7.44
   0   8  -9  116.35   13.03
   0   8   9  144.00   27.59
   0   8  -9   96.31   16.25
   0  -8   9  132.56   20.72
   0  -8   9  124.95   15.28
   0  -8  -9  114.15   21.46
   0  -8  -9  132.16   17.54
   0  -8  -9   96.53    9.45
   0   8  10    9.24    4.35
   0  -8  10   10.89    3.60
   0  -8 -10    3.73    1.66
   0  -8 -10    6.97    2.40
   0  -9   0    0.12    0.64
   0  -9   0    0.72    3.22
   0  -9   0    0.15    1.65
   0  -9   0    1.65    1.06
   0  -9   0   -0.17    2.21
   0  -9   0   -0.08    1.87
   0  -9   0    0.07    1.59
   0  -9   1  248.68   14.78
   0  -9   1  262.66   39.25
   0  -9   1  264.96   38.06
   0  -9   1  244.29   11.29
   0  -9   1  278.16   24.61
   0  -9   1  251.09   15.40
   0  -9   1  226.51   16.26
   0  -9  -1  256.38   17.53
   0  -9  -1  251.12   18.34
   0  -9  -1  253.40   29.67
   0  -9  -1  234.50   22.58
   0  -9  -1  250.69   39.93
   0  -9  -1  248.95   18.45
   0   9  -2  850.07  117.58
   0  -9   2  740.28   48.02
   0  -9   2  904.22  134.83
   0  -9   2  753.81   65.25
   0  -9   2  740.46   63.38
   0  -9  -2  752.65   48.12
   0  -9  -2  767.09   55.28
   0  -9  -2  693.02   58.25
   0  -9  -2  651.21   56.08
   0  -9  -2  790.91   58.83
   0  -9  -2  766.97   73.44
   0  -9   2  642.05   69.42
   0   9  -3  312.66   33.40
   0   9  -3  314.67   30.96
   0   9  -3  293.22   30.92
   0  -9   3  262.87   15.82
   0  -9   3  289.60   27.78
   0  -9   3  283.11   53.21
   0  -9   3  296.47   29.79
   0  -9  -3  304.71   26.88
   0  -9  -3  282.65   14.93
   0  -9   3  268.06   29.23
   0  -9  -3  273.03   23.92
   0  -9  -3  279.51   19.33
   0  -9  -3  250.17   26.84
   0   9  -4  138.67   36.66
   0   9  -4  102.25    7.32
   0   9  -4  161.20   21.83
   0   9  -4  126.91    9.08
   0   9  -4  144.44   16.41
   0  -9   4  127.42    7.95
   0  -9   4  145.36   12.97
   0  -9   4  133.93   20.16
   0  -9   4  165.73   18.15
   0  -9  -4  145.22   20.15
   0  -9  -4  132.12   15.36
   0  -9   4  154.25   18.46
   0  -9  -4  144.86   16.55
   0  -9  -4  157.87   11.12
   0   9  -5  202.40   29.86
   0   9  -5  160.65   17.06
   0  -9   5  151.11   11.37
   0  -9   5  187.76   22.07
   0  -9   5  160.27   25.77
   0  -9   5  182.02   18.16
   0  -9  -5  151.76   18.22
   0  -9   5  175.81   11.35
   0  -9  -5  174.48   23.49
   0  -9  -5  143.61   22.78
   0  -9  -5  147.76   17.29
   0   9  -6  230.61   32.17
   0   9  -6  213.21   16.49
   0  -9   6  219.39   27.78
   0  -9   6  218.29   28.40
   0  -9  -6  218.69   28.68
   0  -9  -6  206.16   32.45
   0  -9   6  230.42   32.56
   0   9   7   88.32   11.86
   0   9  -7   32.42    5.62
   0   9  -7   37.69   11.93
   0  -9   7   35.41   12.06
   0  -9   7   34.86   11.59
   0  -9  -7   32.13   10.91
   0   9  -8   40.31    6.06
   0   9  -8   58.38    9.88
   0  -9   8   60.51   19.72
   0  -9  -8   47.52   10.63
   0  -9  -8   47.14   12.37
   0  -9   8   50.88   10.75
   0   9  -9   55.17    8.69
   0   9   9   56.60   17.68
   0   9  -9   39.90    8.81
   0  -9   9   57.93   10.57
   0  -9  -9   53.77   11.40
   0  -9   9   57.69   13.80
   0  -9  -9   50.01   15.78
   0   9  10   10.43    4.38
   0   9 -10    5.57    5.54
   0  -9  10    9.89    3.98
   0  -9 -10    5.77    7.65
   0  -9 -10    5.20    2.78
   0 -10   0  882.81  120.93
   0 -10   0  868.40   70.43
   0 -10   0  972.36   75.93
   0 -10   0  961.26   71.61
   0 -10   0  879.20   64.56
   0 -10   0 1002.07   76.22
   0 -10   0  895.02   55.75
   0 -10   1  238.05   20.63
   0 -10   1  233.11   13.85
   0 -10   1  231.65   13.12
   0 -10   1  208.00   13.30
   0 -10   1  254.15   35.99
   0 -10   1  250.10   60.14
   0 -10  -1  238.66   18.42
   0 -10  -1  235.40   15.33
   0 -10  -1  219.10   19.91
   0 -10  -1  231.82   16.26
   0 -10  -1  229.29   16.00
   0 -10  -1  193.11   29.28
   0  10  -2   59.45   12.68
   0 -10   2   38.10   21.92
   0 -10   2   29.31    5.48
   0 -10   2   37.06    8.12
   0 -10   2   33.61    5.19
   0 -10  -2   32.84    9.57
   0 -10  -2   30.75    4.22
   0 -10  -2   34.19    3.20
   0 -10   2   33.53    8.26
   0 -10  -2   34.86    6.51
   0 -10  -2   37.62    5.29
   0 -10  -2   34.24    9.01
   0  10  -3  100.28   15.57
   0  10  -3  112.33    6.89
   0 -10   3   75.92   14.37
   0 -10   3   82.32   16.89
   0 -10   3   77.15   11.44
   0 -10  -3   71.53   12.16
   0 -10  -3   79.19    7.49
   0 -10  -3   83.73   10.85
   0 -10   3   77.38    5.34
   0 -10  -3   78.40   10.11
   0 -10   4   26.00    8.57
   0 -10   4   27.49    9.16
   0 -10   4   25.97    7.54
   0 -10  -4   18.86    8.70
   0 -10  -4   25.47    3.95
   0 -10  -4   19.98    6.13
   0 -10  -4   23.26    6.67
   0  10  -5  222.07   36.49
   0 -10   5  217.54   22.83
   0 -10   5  211.94   25.21
   0 -10  -5  168.22   25.21
   0 -10   5  191.48   30.32
   0 -10  -5  209.07   28.08
   0  10   6   -1.28   12.17
   0  10  -6   75.66   17.31
   0 -10   6   74.05   13.95
   0 -10   6   76.73   15.52
   0 -10   6   76.64   16.89
   0 -10  -6   69.21   14.61
   0 -10  -6   61.32   16.43
   0  10   7  227.81   24.95
   0  10  -7  227.20   28.77
   0 -10   7  194.31   26.97
   0 -10  -7  183.02   26.45
   0 -10   7  193.18   28.53
   0  10   8  166.03   19.36
   0  10  -8  151.80   18.83
   0 -10   8  137.60   20.14
   0 -10   8  150.56   33.56
   0 -10  -8  136.79   20.45
   0 -10  -8  234.49   25.21
   0  10  -9   19.23    5.96
   0  10   9   19.12   11.47
   0 -10   9   25.27    5.87
   0 -10  -9   17.56   10.85
   0 -10   9   26.39    7.39
   0 -10  -9   22.03   13.32
   0  10 -10   34.68   10.23
   0 -10  10   39.64    7.44
   0 -10 -10   39.91    7.62
   0 -10 -10   29.56    5.51
   0 -11   0   -0.12    0.81
   0 -11   0    1.17    1.18
   0 -11   0    0.42    1.19
   0 -11   0    0.03    0.56
   0 -11   0    1.69    3.77
   0 -11   0    0.34    1.51
   0 -11   1  223.14   19.06
   0 -11   1  192.87   47.00
   0 -11   1  220.81   12.74
   0 -11   1  213.12   12.16
   0 -11   1  237.92   12.56
   0 -11  -1  211.45   13.23
   0 -11  -1  224.63   15.16
   0 -11  -1  188.69   17.80
   0 -11  -1  216.18   14.42
   0 -11  -1  227.52   17.39
   0 -11  -1  228.64   14.28
   0  11  -2  283.53   38.13
   0  11  -2  247.81   15.67
   0 -11   2  325.42   39.92
   0 -11   2  321.01   28.27
   0 -11  -2  292.82   18.93
   0 -11  -2  313.69   22.17
   0 -11   2  281.34   19.83
   0 -11  -2  314.73   28.63
   0 -11   2  299.69   39.44
   0 -11  -2  302.04   23.23
   0 -11  -2  332.81   29.79
   0 -11  -2  327.28   17.67
   0 -11   3   64.10   12.87
   0 -11   3  125.64   14.79
   0 -11   3   63.93    9.58
   0 -11   3   76.78   16.82
   0 -11  -3   70.22    9.23
   0 -11  -3   61.86   10.68
   0 -11  -3   72.96    7.02
   0 -11   4   31.26   10.21
   0 -11   4   31.85    8.09
   0 -11   4   32.99   10.27
   0 -11  -4   29.31    4.38
   0 -11  -4   27.92    7.09
   0 -11  -4   26.32    9.37
   0 -11  -4   28.46    6.20
   0  11  -5  128.72   29.83
   0 -11   5  127.25   18.24
   0 -11   5  104.72   23.78
   0 -11   5  130.65   17.91
   0 -11  -5  103.18   18.43
   0 -11  -5  117.23   21.45
   0  11  -6  377.50   50.73
   0  11   6  419.21   40.43
   0 -11   6  390.72   41.19
   0 -11   6  395.71   48.11
   0 -11  -6  333.26   47.14
   0 -11   6  408.20   51.52
   0 -11  -6  380.24   44.82
   0  11   7   52.11    9.52
   0  11  -7   54.89   13.02
   0 -11   7   38.13    5.22
   0 -11   7   50.14   20.14
   0 -11   7   42.35   24.11
   0 -11  -7   38.38   12.12
   0 -11  -7   82.26   14.40
   0  11   8   22.27    6.57
   0  11  -8   23.55    7.30
   0 -11   8   25.77    7.95
   0 -11   8   24.58   13.76
   0 -11  -8   20.88    8.21
   0  11  -9    1.09    2.11
   0  11   9    0.39    4.01
   0 -11   9    0.32    2.56
   0 -11  -9    0.77    2.26
   0 -11  -9   -0.07    2.48
   0 -11   9    1.51    2.18
   0 -12   0  228.47   16.21
   0 -12   0  234.62   19.28
   0 -12   0  185.48   23.00
   0 -12   0  213.65   13.13
   0 -12   1  411.60   48.59
   0 -12   1  461.93   35.39
   0 -12  -1  459.29   28.67
   0 -12  -1  484.66   35.01
   0 -12  -1  484.81   29.89
   0 -12  -1  484.87   36.69
   0 -12  -1  414.19   34.17
   0 -12  -1  479.99   31.65
   0 -12   2  248.67   23.59
   0 -12   2  234.52   15.98
   0 -12   2  275.09   37.02
   0 -12   2  258.17   25.31
   0 -12  -2  243.52   19.10
   0 -12  -2  261.39   18.86
   0 -12  -2  246.02   16.24
   0 -12  -2  277.21   26.38
   0 -12  -2  253.35   18.53
   0 -12   3  163.32   21.08
   0 -12   3  167.97   25.78
   0 -12   3  138.04   30.41
   0 -12   3  133.49   13.49
   0 -12  -3  139.89   15.81
   0 -12  -3  159.18   14.55
   0 -12  -3  153.87   16.54
   0 -12  -3  142.40   13.44
   0 -12   4   47.67   12.72
   0 -12   4   45.45   22.37
   0 -12   4   43.55    9.01
   0 -12  -4   38.86   10.75
   0 -12  -4   35.14    6.67
   0 -12  -4   37.99   13.69
   0  12  -5   73.17   22.00
   0 -12   5   52.68   30.79
   0 -12   5   61.33   13.03
   0 -12  -5   50.50   21.72
   0 -12  -5   53.02   14.75
   0 -12   5   54.66   11.61
   0  12  -6   79.82   22.08
   0  12   6   93.87   14.43
   0 -12   6   87.71   18.50
   0 -12   6  103.14   16.09
   0 -12  -6   91.10   35.04
   0 -12   6  106.82   39.33
   0 -12  -6   96.28   18.24
   0  12   7   93.59   12.89
   0  12  -7   96.71   18.72
   0 -12   7  101.01   31.34
   0 -12   7   93.14    8.61
   0 -12  -7  184.65   30.70
   0 -12  -7  101.71   17.71
   0 -12   7  101.30   25.97
   0  12   8  133.47   14.29
   0  12  -8  131.09   17.22
   0 -12   8  136.13   18.20
   0 -12   8  133.97   17.93
   0 -12  -8  128.42   17.29
   0 -12  -8  127.55   29.09
   0  12   9   18.08    4.32
   0  12  -9   10.53    4.86
   0 -12   9   15.95    5.10
   0 -12   9   13.59    5.59
   0 -12  -9    8.85    5.20
   0 -12  -9   12.32    5.41
   0 -13   0   -0.51    2.47
   0 -13   0   -0.75    2.35
   0 -13   0   -0.44    0.84
   0 -13   1   14.86    9.49
   0 -13   1   19.62    4.92
   0 -13  -1   20.90    4.58
   0 -13  -1   19.97    2.84
   0 -13  -1   19.32    4.94
   0 -13   2  467.70   56.83
   0 -13   2  445.12   40.73
   0 -13   2  429.71   37.60
   0 -13  -2  431.75   30.89
   0 -13  -2  448.08   32.09
   0 -13  -2  416.86   40.20
   0 -13   3  312.78   32.35
   0 -13   3  288.69   22.43
   0 -13   3  360.96   44.78
   0 -13   3  357.83   37.00
   0 -13  -3  317.56   25.14
   0 -13  -3  306.80   27.45
   0 -13  -3  340.16   23.52
   0 -13  -3  289.57   22.72
   0 -13   4  368.74   31.09
   0 -13   4  312.11   57.45
   0 -13   4  389.17   43.39
   0 -13  -4  313.16   29.18
   0 -13  -4  296.16   33.51
   0 -13  -4  288.96   23.67
   0  13  -5  117.30   26.58
   0 -13   5   97.97   14.10
   0 -13   5   82.03   34.98
   0 -13   5   96.93   17.06
   0 -13  -5   74.79   14.77
   0 -13  -5   89.93   18.45
   0  13   6  220.85   21.08
   0  13  -6  182.53   31.22
   0 -13   6  166.07   31.86
   0 -13   6  170.87   30.15
   0 -13  -6  144.70   26.06
   0 -13   6  158.34   27.08
   0 -13  -6  177.20   25.39
   0  13  -7   34.61   10.97
   0  13   7   31.98    6.44
   0 -13   7   32.43    8.14
   0 -13   7   29.26    4.79
   0 -13  -7   28.37    9.00
   0 -13   7   36.99   10.80
   0 -13  -7   27.98   16.79
   0  13  -8   29.07    7.63
   0  13   8   27.36    5.33
   0 -13   8   24.59    7.49
   0 -13  -8   20.53    7.64
   0 -13  -8   27.28    7.31
   0 -13   8   27.60    8.46
   0  13  -9   35.93    6.85
   0 -13   9   34.85    7.65
   0 -13  -9   31.56    7.49
   0 -13   9   38.92    7.33
   0 -13  -9   32.44    7.25
   0 -14   0  125.69   17.61
   0 -14   0  139.02   15.02
   0 -14   1  442.08   37.96
   0 -14   1  425.06   32.33
   0 -14   1  364.92   46.60
   0 -14  -1  447.81   33.35
   0 -14  -1  394.67   32.00
   0 -14  -1  392.79   25.45
   0 -14   2  101.52   23.36
   0 -14   2   88.59   12.01
   0 -14   2   89.69   14.42
   0 -14  -2   71.69   11.44
   0 -14  -2   86.57   12.86
   0 -14  -2   91.15    9.02
   0 -14   3   86.62   15.94
   0 -14   3   73.33   13.37
   0 -14   3   86.70   20.70
   0 -14  -3   71.12    8.44
   0 -14  -3   66.44   17.11
   0  14  -4    1.05    5.68
   0 -14   4    5.26    5.62
   0 -14   4    2.15    4.80
   0 -14  -4    3.61    3.71
   0 -14  -4    3.04    2.82
   0 -14   4    4.31    4.72
   0  14  -5  164.28   32.39
   0 -14   5  129.26   26.59
   0 -14   5  185.52   23.57
   0 -14   5  162.18   26.17
   0 -14  -5  128.42   18.47
   0 -14  -5  161.39   23.76
   0  14   6  244.79   20.22
   0  14  -6  221.66   32.63
   0 -14   6  189.26   30.94
   0 -14   6  178.22   19.46
   0 -14  -6  141.60   24.81
   0 -14  -6  184.69   41.26
   0 -14   6  174.88   19.22
   0  14  -7   17.93   15.05
   0  14   7   16.58    4.16
   0 -14   7   16.64    3.94
   0 -14   7   18.78    5.86
   0 -14   7   21.40    8.32
   0 -14  -7   13.75   12.17
   0 -14  -7   14.43    6.40
   0  14  -8   49.08    9.87
   0 -14   8   55.97   11.15
   0 -14   8   52.71    9.17
   0 -14  -8   47.36    9.04
   0 -14  -8   49.39   10.05
   0 -15   0    0.01    1.37
   0 -15   0   -0.35    0.83
   0 -15   0    2.12    1.84
   0 -15   1   56.90   15.59
   0 -15   1   62.65   10.34
   0 -15   1   66.11   13.54
   0 -15  -1   60.33   12.43
   0 -15  -1   60.18    8.27
   0 -15   2  388.42   33.06
   0 -15   2  400.25   38.78
   0 -15   2  436.15   56.18
   0 -15  -2  423.14   30.72
   0 -15  -2  341.65   29.95
   0 -15   3  139.54   25.24
   0 -15   3  118.63   15.62
   0 -15  -3  108.98    9.72
   0 -15  -3   93.82   10.87
   0  15  -4   53.32   15.53
   0 -15   4   59.61   13.19
   0 -15   4   74.21   16.13
   0 -15  -4   47.86   16.26
   0 -15  -4   57.02    7.97
   0 -15   4   54.96    6.79
   0  15  -5   46.27   15.20
   0 -15   5   30.22   12.01
   0 -15   5   42.18   19.21
   0 -15  -5   27.17   16.58
   0 -15  -5   24.45    7.38
   0 -15   5   30.63    6.15
   0  15  -6  207.85   30.95
   0 -15   6  194.72   18.01
   0 -15   6  199.35   30.53
   0 -15   6  190.08   19.54
   0 -15  -6  182.38   22.60
   0 -15  -6  147.74   22.07
   0  15  -7    3.98    8.83
   0 -15   7    3.44    3.09
   0 -15   7    5.61    5.04
   0 -15  -7    2.97    3.86
   0 -15   7    3.86    2.36
   0 -15  -7    3.80    3.47
   0  15  -8   15.92    6.07
   0 -15   8   19.86    5.11
   0 -15   8   27.23    7.04
   0 -15  -8   19.35    5.05
   0 -15  -8   12.91    6.17
   0 -16   0   25.12    3.46
   0 -16   0   27.48    6.10
   0 -16   0   36.67    7.83
   0 -16   1   69.01    7.38
   0 -16   1   77.47   11.26
   0 -16   1   68.55   16.12
   0 -16  -1   69.90    8.48
   0 -16  -1   73.89    8.55
   0 -16   2  301.41   43.50
   0 -16   2  275.57   24.21
   0 -16   2  282.81   29.85
   0 -16   3   81.94   18.51
   0 -16   3   67.80   10.38
   0 -16  -3   53.53    8.99
   0 -16  -3   50.80    6.22
   0  16  -4   25.53   11.91
   0 -16   4   31.33    9.93
   0 -16   4   49.17   23.58
   0 -16  -4   23.64    6.73
   0 -16  -4   63.11    9.89
   0  16  -5   21.32   11.45
   0 -16   5   18.38    4.14
   0 -16   5   15.52    9.16
   0 -16  -5   11.97    5.12
   0 -16  -5   14.11    6.82
   0 -16   5   21.91   12.64
   0  16  -6   20.45    8.81
   0 -16   6   15.07    5.40
   0 -16   6   17.50    8.65
   0 -16  -6   11.64    5.74
   0 -16   6   12.68    3.90
   0 -16  -6    8.50    5.31
   0  16  -7    0.24    4.76
   0 -16   7    1.25    1.55
   0 -16   7    0.62    1.67
   0 -16   7   -1.26    3.15
   0 -16  -7    1.12    3.39
   0 -16  -7    0.88    2.32
   0 -17   0   -1.24    1.53
   0 -17   0    0.89    1.27
   0 -17   1  139.63   21.51
   0 -17   1  153.58   16.58
   0 -17   1  133.92   10.74
   0 -17  -1  150.75   13.26
   0 -17  -1  124.87   15.76
   0 -17   2   92.77   21.46
   0 -17   2   78.19   14.46
   0 -17   3  144.24   27.48
   0 -17   3  173.05   50.01
   0  17  -4    5.23    4.22
   0 -17   4    6.34    7.46
   0 -17   4    2.93    3.40
   0 -17  -4    0.22    1.81
   0 -17  -4    2.43    2.01
   0  17  -5  123.55   21.23
   0 -17   5   74.57   16.66
   0 -17   5   84.00   14.44
   0 -17  -5   67.96   11.98
   0 -17  -5   54.12   14.17
   0  17  -6    2.41    3.98
   0 -17   6    0.06    3.94
   0 -17   6    1.10    2.61
   0 -17   6    1.68    1.43
   0 -17  -6   -0.15    3.21
   0 -17  -6    0.96    2.46
   0  17  -7   51.04    8.56
   0 -17  -7   29.94    4.13
   0 -17   7   53.19   17.14
   0 -17  -7   38.82    6.97
   0 -18   0   72.37    9.24
   0 -18   0   59.15   14.46
   0 -18   1  115.78   31.90
   0 -18   1  114.74    8.80
   0 -18   2  148.00   44.80
   0 -18   2  127.60   11.36
   0  18  -3    9.90    6.10
   0 -18   3   23.19   15.35
   0 -18   3   16.73    4.76
   0  18  -4   53.46   11.79
   0 -18   4   44.97   14.75
   0 -18  -4   32.39    5.04
   0 -18   4   53.31   12.15
   0  18  -5  174.82   22.19
   0 -18   5  115.49   15.28
   0 -18   5   87.75   26.42
   0 -18  -5   74.67   10.49
   0 -18  -5   61.32    8.36
   0 -18   6   17.08    4.74
   0 -18  -6    6.96    3.70
   0 -19   0   -0.03    1.10
   0 -19   1    1.78    3.12
   0  19  -2   13.90    4.57
   0 -19   2   12.98    3.04
   0 -19   2   16.08    8.02
   0  19  -3   43.10    9.16
   0 -19   3   55.36   13.77
   0 -19   3   46.20    6.85
   0  19  -4   51.33   11.98
   0 -19   4   56.57   12.75
   0 -19   4   43.98    8.96
   0 -19   5   39.61   10.75
   0 -19   5   49.15   10.33
   0 -20   0   34.76    5.06
   0 -20   1    9.98    4.70
   0  20  -2    6.15    3.63
   0 -20   2   10.57    6.76
   0 -20   2   12.73    2.30
   0  20  -3    3.61    3.14
   0 -20   3    3.38    2.15
   0 -20   3    6.63    5.08
   0  20  -4   29.32    6.42
   0 -20   4   16.24    7.27
   0 -20   4    9.72    4.78
   0 -21   0   -0.18    0.74
   0 -21   1   -0.14    1.40
   0 -21   2    3.45    3.97
   0 -21   3    1.25    3.34
   1   0 -11   26.41    7.57
   1   0 -11   20.24    9.90
  -1   0  11   25.15    5.30
   1   0 -10    9.70    4.96
   1   0 -10   12.00    6.28
  -1   0  10   11.20    4.51
   1   0  -9   75.65   12.35
   1   0  -9   72.57   14.72
  -1   0   9   73.77   19.99
   1   0  -8   29.98    9.36
  -1   0   8   24.02    7.50
  -1   0   8   25.50    3.67
  -1   0   8   24.06    4.85
   1   0  -7   53.02    9.51
   1   0  -7   38.86    4.21
   1   0  -7   34.64    4.45
   1   0  -7   35.14    3.95
   1   0  -7   42.13   10.93
   1   0  -7   36.17    4.81
  -1   0   7   45.53   11.53
  -1   0   7   41.57    4.92
  -1   0   7   41.41    4.19
   1   0  -6  743.40   66.02
   1   0  -6  982.36   84.49
   1   0  -6  678.51   47.80
   1   0  -6  694.62   49.34
   1   0  -6  686.89   51.54
   1   0  -6  711.82   68.11
  -1   0   6  675.41   62.79
  -1   0   6  742.03   58.76
  -1   0   6  719.99   50.39
  -1   0   6  758.36   64.70
  -1   0   6  684.97   57.54
  -1   0   6  826.40   78.20
  -1   0   6  743.39   69.63
   1   0  -5 1038.13   88.68
   1   0  -5 1035.10   93.99
   1   0  -5 1035.00   92.13
   1   0  -5 1075.71   98.79
   1   0  -5  961.95   78.73
   1   0  -5 1036.42  101.34
  -1   0   5 1022.41   99.43
  -1   0   5 1069.67   88.41
  -1   0   5  969.38   82.85
  -1   0   5 1109.20  100.80
  -1   0   5 1024.31   80.06
  -1   0   5 1093.30   93.68
   1   0  -4  506.44   40.09
   1   0  -4  520.18   74.89
   1   0  -4  460.67   43.01
   1   0  -4  520.61   47.41
   1   0  -4  522.75   80.62
   1   0  -4  560.57   48.05
   1   0  -4  564.90   31.79
   1   0  -4  568.94   41.23
  -1   0   4  523.51   40.75
  -1   0   4  592.48   76.61
  -1   0   4  525.15   53.86
  -1   0   4  484.62   40.79
  -1   0   4  558.54   45.98
  -1   0   4  549.37   52.06
   1   0  -320448.46 4521.87
   1   0  -321336.68 4744.90
   1   0  -322887.22 5141.90
   1   0  -322284.57 4950.87
   1   0  -320230.10 4566.64
   1   0  -320744.65 4621.65
   1   0  -320308.29 4441.39
   1   0  -320643.22 4622.36
  -1   0   320599.84 4585.75
  -1   0   322733.13 5042.32
  -1   0   322627.07 5079.68
  -1   0   323381.49 5179.83
  -1   0   320434.91 4609.74
  -1   0   323166.14 5167.21
   1   0  -2 3873.81  493.07
   1   0  -2 3839.68  448.51
   1   0  -2 3847.06  480.51
   1   0  -2 3869.88  461.98
   1   0  -2 4026.06  580.48
   1   0  -2 3589.55  392.18
   1   0  -2 3769.42  446.95
  -1   0   2 3798.12  464.95
  -1   0   2 3685.14  467.56
  -1   0   2 3843.94  519.30
  -1   0   2 3807.20  460.67
  -1   0   2 4338.69  551.62
  -1   0   2 3783.56  494.24
  -1   0   2 3880.53  518.96
   1   0  -1   37.09    5.54
   1   0  -1   38.14    6.84
   1   0  -1   37.79    6.91
   1   0  -1   37.14    6.12
   1   0  -1   37.25    5.77
   1   0  -1   38.17    5.80
   1   0  -1   35.12    2.53
  -1   0   1   44.38    7.04
  -1   0   1   41.12    6.84
  -1   0   1   34.81    5.41
  -1   0   1   34.78    5.35
  -1   0   1   34.38    4.22
  -1   0   1   45.12   11.38
   1   0   0  132.42   16.18
   1   0   0  153.00   12.13
   1   0   0  166.26   11.21
   1   0   0  130.47    7.60
   1   0   0  137.67    9.94
  -1   0   0  141.56   10.09
  -1   0   0  130.30    7.92
  -1   0   0  147.87   11.83
  -1   0   0  127.69   11.49
  -1   0   0  129.46   10.81
  -1   0   0  146.29   14.00
  -1   0   0  132.51    9.84
   1   0   1  408.44   41.76
   1   0   1  457.81   54.32
   1   0   1  416.93   71.97
   1   0   1  436.12   34.55
   1   0   1  473.15   62.45
   1   0   1  443.62   76.67
  -1   0  -1  419.11   45.33
  -1   0  -1  460.31   46.11
  -1   0  -1  437.35   45.12
  -1   0  -1  411.87   50.81
  -1   0  -1  406.78   38.14
  -1   0  -1  428.07   43.02
   1   0   2  101.09   22.20
   1   0   2  109.99   18.04
   1   0   2  122.18   27.00
   1   0   2   95.96   17.71
   1   0   2   95.39   16.81
   1   0   2   99.77   25.29
   1   0   2  109.16   17.31
  -1   0  -2  104.64   22.85
  -1   0  -2  103.91    9.76
  -1   0  -2  109.71   14.72
  -1   0  -2   99.04   16.98
  -1   0  -2  104.38   16.92
  -1   0  -2  100.73   12.49
  -1   0  -2   94.92   10.52
   1   0   3  783.99   58.81
   1   0   3  702.65   89.23
   1   0   3  595.42   42.35
   1   0   3  694.68   48.24
   1   0   3  657.97   63.24
   1   0   3  622.10   59.41
   1   0   3  683.80   75.57
  -1   0  -3  745.27   50.81
  -1   0  -3  634.39   73.63
  -1   0  -3  642.42   53.91
  -1   0  -3  684.54   43.92
  -1   0  -3  703.27   64.18
  -1   0  -3  613.22   59.27
  -1   0  -3  574.04   44.04
   1   0   4 2478.30  262.87
   1   0   4 2597.27  275.62
   1   0   4 2184.84  205.59
   1   0   4 2487.10  238.64
   1   0   4 2360.76  216.64
   1   0   4 2469.93  259.46
  -1   0  -4 2350.01  239.78
  -1   0  -4 2253.49  248.08
  -1   0  -4 2069.74  200.68
  -1   0  -4 2263.87  231.49
  -1   0  -4 2534.19  232.45
  -1   0  -4 2192.05  189.22
  -1   0  -4 2335.30  236.46
  -1   0  -4 2218.48  256.65
  -1   0  -4 2142.27  196.65
   1   0   5  284.71   32.88
   1   0   5  327.35   24.50
   1   0   5  296.79   17.30
   1   0   5  277.74   17.92
   1   0   5  307.10   30.77
   1   0   5  320.21   33.62
   1   0   5  303.86   32.11
  -1   0  -5  269.24   18.90
  -1   0  -5  281.99   23.66
  -1   0  -5  276.10   25.01
  -1   0  -5  300.01   33.23
  -1   0  -5  288.73   24.93
  -1   0  -5  279.83   25.71
   1   0   6  648.73   47.16
   1   0   6  621.29   78.10
   1   0   6  637.62   43.43
   1   0   6  584.85   41.91
  -1   0  -6  632.73   60.90
  -1   0  -6  594.83   48.60
  -1   0  -6  569.84   47.43
  -1   0  -6  578.28   44.00
   1   0   7   56.08   12.38
   1   0   7   48.88    5.53
  -1   0  -7   43.51    7.53
  -1   0  -7   55.11   15.00
  -1   0  -7   52.26   12.84
   1   0   8    3.19    4.16
  -1   0  -8    3.06    2.65
  -1   0  -8    1.94    3.94
  -1   0  -8    3.68    7.96
   1   0   9   63.66   11.63
  -1   0  -9   60.64   12.34
  -1   0  -9   53.87    6.77
  -1   0  -9   45.73    6.12
   1   0  10   13.35    8.62
  -1   0 -10   11.09    5.33
  -1   0 -10    6.30    3.97
   1   1 -11    6.65    8.10
   1   1 -11    5.49    5.31
  -1   1  11    4.40    3.39
   1  -1 -11    5.23    4.22
   1  -1 -11    6.26    3.39
  -1  -1  11    6.95    4.63
   1   1 -10  139.06   20.55
  -1   1  10  144.04   16.48
   1  -1 -10  143.30   17.37
  -1  -1  10  146.35   14.64
   1  -1 -10  147.56   19.87
   1   1  -9  101.74   18.76
  -1   1   9  103.05   24.99
   1   1  -9  104.76   14.68
   1  -1  -9  125.15   16.65
  -1  -1   9  117.71   10.22
  -1  -1   9  123.50   13.60
   1  -1  -9  119.62   18.41
   1   1  -8   85.59    7.24
   1   1  -8   97.43   29.39
  -1   1   8   95.32    8.58
   1   1  -8   83.98   22.23
   1  -1  -8   89.93   16.17
   1  -1  -8   96.78   14.84
   1  -1  -8   75.55    8.05
  -1  -1   8   94.12   10.24
  -1  -1   8   87.55    8.47
  -1  -1   8   87.01   19.03
   1   1  -7   29.13    4.05
   1   1  -7   34.76    8.30
  -1   1   7   34.81    8.04
  -1   1   7   36.62    4.59
   1   1  -7   30.79    4.16
   1   1  -7   42.81   11.12
  -1   1   7   32.40    3.71
   1   1  -7   28.31    3.78
  -1   1   7   38.52    8.96
   1  -1  -7   41.21   17.10
   1  -1  -7   32.44    5.65
   1  -1  -7   35.20    5.38
  -1  -1   7   40.88    6.94
   1  -1  -7   29.71    5.61
   1  -1  -7   33.44    3.47
  -1  -1   7   44.54    6.78
  -1  -1   7   50.25    5.88
  -1  -1   7   37.68    5.53
   1   1  -6  353.43   24.35
  -1   1   6  403.36   36.61
   1   1  -6  366.57   28.01
   1   1  -6  384.57   35.20
  -1   1   6  396.60   48.53
   1   1  -6  382.50   39.80
  -1   1   6  353.30   23.22
   1   1  -6  357.09   33.33
  -1   1   6  388.68   26.95
  -1   1   6  384.01   29.49
   1   1  -6  346.96   24.00
  -1   1   6  356.55   32.27
   1  -1  -6  372.11   38.38
   1  -1  -6  373.92   30.25
   1  -1  -6  375.41   36.19
   1  -1  -6  366.78   30.29
  -1  -1   6  357.73   29.77
   1  -1  -6  338.38   21.81
  -1  -1   6  362.76   22.74
   1  -1  -6  346.93   23.19
  -1  -1   6  404.67   44.57
  -1  -1   6  368.35   38.49
  -1  -1   6  370.66   45.02
  -1  -1   6  355.82   27.89
  -1  -1   6  379.14   33.67
   1   1  -5  327.15   55.00
   1   1  -5  330.29   26.20
   1   1  -5  343.25   18.47
   1   1  -5  319.26   25.97
  -1   1   5  346.78   36.28
  -1   1   5  335.08   25.21
   1   1  -5  313.68   27.02
   1   1  -5  303.83   23.06
   1   1  -5  322.26   37.64
  -1   1   5  333.82   27.05
  -1   1   5  299.60   44.20
  -1   1   5  339.64   30.25
   1  -1  -5  340.14   35.17
  -1  -1   5  355.76   33.43
  -1  -1   5  319.12   28.26
   1  -1  -5  335.95   35.99
   1  -1  -5  327.54   31.01
   1  -1  -5  312.89   20.93
  -1  -1   5  317.45   22.47
  -1  -1   5  317.40   26.40
   1  -1  -5  304.16   22.17
   1  -1  -5  294.13   20.06
  -1  -1   5  326.74   37.66
  -1  -1   5  351.41   31.21
  -1  -1   5  331.89   34.50
   1   1  -4  774.35   59.15
  -1   1   4  721.78   84.53
   1   1  -4  820.53   50.13
  -1   1   4  759.99   66.47
   1   1  -4  767.26   73.52
   1   1  -4  766.06   64.91
   1   1  -4  715.84   59.43
   1   1  -4  821.56   77.38
   1   1  -4  936.13   72.12
  -1   1   4  807.07   61.74
  -1   1   4  886.94   78.96
  -1   1   4  815.24   64.85
   1  -1  -4  765.93   72.36
   1  -1  -4  720.50   54.47
   1  -1  -4  774.94   54.19
   1  -1  -4  723.01   69.55
  -1  -1   4  745.77   58.43
   1  -1  -4  755.45   52.54
  -1  -1   4  764.75   74.94
  -1  -1   4  810.14   70.46
   1  -1  -4  820.16   74.59
  -1  -1   4  902.30   77.75
  -1  -1   4  722.72   71.58
   1  -1  -4  807.12   71.78
  -1  -1   4  722.81   56.22
  -1   1   3 6067.71  801.01
   1   1  -3 5561.50  754.25
  -1   1   3 7980.64 1080.52
   1   1  -3 6671.23  915.03
   1   1  -3 6498.46  897.65
   1   1  -3 5002.22  650.02
   1   1  -3 6244.37  820.74
  -1   1   3 6118.06  884.34
   1   1  -3 5890.10  799.11
  -1   1   3 5577.07  815.68
   1   1  -3 6356.42  840.09
  -1   1   3 5563.26  856.90
   1  -1  -3 5737.74  746.53
   1  -1  -3 6574.05  974.14
   1  -1  -3 7098.59  960.66
  -1  -1   3 6606.89  988.83
   1  -1  -3 5969.13  824.40
   1  -1  -3 5996.34  911.41
  -1  -1   3 6458.52  850.85
  -1  -1   3 5259.42  701.73
  -1  -1   3 6566.68  902.49
  -1  -1   3 6411.86  868.25
   1  -1  -3 5746.60  781.15
  -1  -1   3 6536.52  900.41
   1  -1  -3 6473.39  845.03
  -1   1   2 2903.35  321.90
   1   1  -2 3024.63  344.27
   1   1  -2 2640.49  271.89
  -1   1   2 2905.91  333.37
   1   1  -2 2669.65  358.57
   1   1  -2 2899.20  327.28
   1   1  -2 2597.45  289.33
   1   1  -2 2983.68  344.10
  -1   1   2 2915.55  348.15
   1   1  -2 2960.31  317.86
  -1   1   2 2726.57  458.47
   1  -1  -2 2938.13  336.22
   1  -1  -2 2785.76  284.28
   1  -1  -2 2616.08  316.76
   1  -1  -2 2834.66  335.50
  -1  -1   2 2680.46  283.06
   1  -1  -2 3668.29  355.30
   1  -1  -2 2417.76  318.71
  -1  -1   2 2912.58  331.18
   1  -1  -2 2755.24  309.11
  -1  -1   2 2614.26  349.68
  -1  -1   2 2914.43  376.06
  -1   1   1 1249.49   92.03
   1   1  -1 1277.38   94.40
   1   1  -1 1208.47   89.70
   1   1  -1 1175.67   86.49
   1   1  -1 1199.64   83.38
   1   1  -1 1287.22   93.27
  -1   1   1 1228.22   92.46
   1   1  -1 1391.31  108.74
  -1   1   1 1280.78   96.26
   1  -1  -1 1093.27   86.88
   1  -1  -1 1013.11  100.91
   1  -1  -1  984.12   76.87
   1  -1  -1 1046.67   75.36
  -1  -1   1 1221.05  113.71
  -1  -1   1 1051.42  111.34
  -1  -1   1 1017.12   77.42
   1  -1  -1  998.30   71.09
  -1  -1   1 1064.43  105.01
  -1  -1   1 1007.85   79.16
  -1  -1   1 1020.29   73.03
  -1  -1   1  984.18   77.03
   1  -1  -1 1092.41   86.37
   1   1   0 1736.78  165.12
  -1   1   0 1683.16  139.31
   1   1   0 1842.68  149.55
  -1   1   0 1635.38  151.63
  -1   1   0 1493.27  133.10
   1   1   0 1717.73  138.51
  -1   1   0 1635.07  134.64
   1   1   0 1855.22  154.78
   1   1   0 1771.25  145.25
   1   1   0 1727.84  139.08
   1  -1   0 1713.50  169.38
   1  -1   0 1736.07  144.06
   1  -1   0 1775.94  137.54
   1  -1   0 1699.19  138.45
   1  -1   0 1567.61  138.72
   1  -1   0 1647.42  135.11
  -1  -1   0 1671.62  135.26
  -1  -1   0 1741.84  163.77
  -1  -1   0 1577.55  121.09
  -1  -1   0 1789.00  144.00
  -1  -1   0 1701.22  137.61
  -1  -1   0 1682.97  121.39
   1  -1   0 1694.71  121.75
   1  -1   0 1803.89  153.85
  -1  -1   0 1628.58  132.90
  -1  -1   0 1905.53  161.88
   1   1   1 4617.76  557.89
   1   1   1 3994.05  501.63
   1   1   1 4848.12  591.75
   1   1   1 4842.55  629.66
   1   1   1 4809.57  590.82
   1   1   1 4451.64  530.26
  -1   1  -1 4567.10  558.18
  -1   1  -1 4359.55  551.09
  -1   1  -1 4489.66  536.27
  -1   1  -1 4488.86  560.83
  -1   1  -1 4576.67  566.68
  -1   1  -1 5086.44  694.91
   1  -1   1 4811.73  593.67
   1  -1   1 5299.76  727.59
   1  -1   1 4437.49  633.54
   1  -1   1 4664.65  560.10
   1  -1   1 4176.91  533.38
   1  -1   1 3922.76  505.41
  -1  -1  -1 4602.69  550.06
  -1  -1  -1 4768.11  657.11
  -1  -1  -1 4598.46  628.18
   1  -1   1 4547.51  556.22
  -1  -1  -1 4857.07  588.62
  -1  -1  -1 4442.86  582.65
  -1  -1  -1 4337.34  496.53
  -1  -1  -1 4455.13  540.47
   1   1   2  155.91   24.06
   1   1   2  144.76   23.13
   1   1   2  126.50   13.06
  -1   1  -2  165.37   28.86
  -1   1  -2  139.74   18.21
   1   1   2  141.88   24.00
  -1   1  -2  122.24   20.38
   1   1   2  137.22   21.44
   1   1   2  148.26   19.72
  -1   1  -2  132.66   17.88
   1   1   2  146.85   14.87
  -1   1  -2  148.26   25.85
  -1   1  -2  142.09   12.64
   1  -1   2  109.66   21.26
  -1  -1  -2  119.95   23.45
  -1  -1  -2  118.39   20.58
   1  -1   2  106.29   30.56
   1  -1   2  127.90   15.28
  -1  -1  -2  107.56   14.07
  -1  -1  -2  126.66   15.41
   1  -1   2  117.94   17.95
  -1  -1  -2  130.19    9.98
   1  -1   2  133.20   14.64
  -1  -1  -2  111.28   18.21
  -1  -1  -2  112.15   14.76
   1  -1   2  110.23   17.20
   1  -1   2  116.27    9.39
  -1   1  -3  177.70   23.29
   1   1   3  192.34   16.74
  -1   1  -3  192.87   41.52
  -1   1  -3  181.59   21.12
   1   1   3  165.92   25.75
   1   1   3  179.81   41.99
  -1   1  -3  184.72   13.97
   1   1   3  182.17   18.79
  -1   1  -3  178.20   27.38
   1   1   3  208.05   26.04
   1   1   3  217.65   28.05
  -1   1  -3  171.77   22.91
  -1   1  -3  196.02   23.13
   1  -1   3  176.67   15.26
   1  -1   3  227.52   20.49
   1  -1   3  178.97   22.86
   1  -1   3  221.58   16.96
   1  -1   3  198.76   21.53
   1  -1   3  207.35   23.16
  -1  -1  -3  197.50   27.32
  -1  -1  -3  184.77   23.71
  -1  -1  -3  196.66   17.15
   1  -1   3  194.31   23.31
  -1  -1  -3  163.42    8.47
  -1  -1  -3  209.80   15.15
  -1  -1  -3  177.03   27.64
  -1  -1  -3  182.51   19.47
   1   1   4 1493.87  130.70
  -1   1  -4 1214.60   93.74
  -1   1  -4 1241.72  117.67
  -1   1  -4 1299.37  135.08
  -1   1  -4 1280.74  121.34
  -1   1  -4 1115.77   90.83
  -1   1  -4 1345.58  125.70
  -1   1  -4 1389.04  146.95
   1   1   4 1388.10  134.02
   1   1   4 1270.87  121.23
   1   1   4 1338.70  135.88
   1   1   4 1403.24  175.11
  -1   1  -4 1444.22  120.56
   1  -1   4 1548.45  125.09
  -1  -1  -4 1310.26  124.21
   1  -1   4 1269.73  105.89
   1  -1   4 1490.52  140.62
   1  -1   4 1496.77  146.60
  -1  -1  -4 1213.50  109.86
  -1  -1  -4 1303.28  133.53
  -1  -1  -4 1364.06  127.38
  -1  -1  -4 1373.10   94.51
   1  -1   4 1368.26  177.23
   1  -1   4 1483.53  131.96
  -1  -1  -4 1409.01   99.09
   1  -1   4 1433.84  106.60
   1   1   5  186.66   22.55
  -1   1  -5  172.13   18.42
  -1   1  -5  176.35   19.13
  -1   1  -5  184.50   23.76
  -1   1  -5  149.65   10.34
   1   1   5  185.02   22.87
  -1   1  -5  183.35   16.41
   1   1   5  196.54   26.13
   1   1   5  186.28   12.79
   1   1   5  172.72   10.46
   1   1   5  173.80   13.68
  -1   1  -5  176.91   17.93
   1  -1   5  185.94   19.72
  -1  -1  -5  192.59   19.24
   1  -1   5  225.08   39.73
   1  -1   5  194.83   38.40
   1  -1   5  191.02   13.00
  -1  -1  -5  183.76   18.04
  -1  -1  -5  176.74   14.46
  -1  -1  -5  211.57   19.39
  -1  -1  -5  181.42   14.71
   1  -1   5  196.08   28.50
  -1  -1  -5  196.02   25.33
   1  -1   5  202.90   15.09
   1  -1   5  207.37   22.74
   1   1   6  173.35   21.34
  -1   1  -6  158.92   14.98
  -1   1  -6  160.72   16.98
  -1   1  -6  160.47   14.40
   1   1   6  172.22   10.26
  -1   1  -6  173.97   22.18
   1   1   6  158.50   11.12
   1  -1   6  162.03   15.32
   1  -1   6  159.76   13.93
   1  -1   6  175.57   21.44
  -1  -1  -6  165.23   26.41
  -1  -1  -6  154.08   11.96
   1  -1   6  165.23   12.97
  -1  -1  -6  157.85   16.57
  -1  -1  -6  172.72   22.70
  -1  -1  -6  144.16   11.16
   1   1   7   80.43   25.33
  -1   1  -7   88.41   17.14
  -1   1  -7   71.42   14.50
  -1   1  -7   64.66    7.89
   1  -1   7   66.83   13.70
   1  -1   7   59.57    7.47
  -1  -1  -7   59.55    9.11
  -1  -1  -7   60.78   14.76
  -1  -1  -7   61.36    9.39
   1   1   8   63.87   12.40
  -1   1  -8   57.01   21.54
  -1   1  -8   56.40    8.80
  -1   1  -8   45.81   10.22
   1  -1   8   48.69   11.83
   1  -1   8   43.50    5.45
  -1  -1  -8   95.08   14.00
  -1  -1  -8   45.17    7.34
  -1  -1  -8   56.65   22.32
  -1   1  -9   70.33    7.20
   1   1   9   93.01   15.09
  -1   1  -9   88.42   15.13
  -1   1  -9   81.67    9.41
  -1  -1  -9   83.84    9.09
   1  -1   9   98.84   14.22
  -1  -1  -9   95.78   15.27
  -1  -1  -9   82.92    8.29
  -1   1 -10   13.31    5.50
   1   1  10   27.21    6.77
  -1   1 -10   26.52    6.84
   1  -1  10   22.26   11.55
  -1  -1 -10   15.58    2.74
  -1  -1 -10   20.05    6.94
   1   2 -11   23.18   14.86
  -1   2  11   28.96    6.79
   1  -2 -11   30.05    7.26
  -1  -2  11   29.52    7.68
   1  -2 -11   30.50    6.64
   1   2 -10   51.12   11.76
   1   2 -10   47.74    8.04
  -1   2  10   55.28    9.87
   1  -2 -10   43.95   10.51
  -1  -2  10   46.38    6.91
   1  -2 -10   48.90    9.93
   1   2  -9   47.37    8.75
   1   2  -9   49.08   12.08
   1  -2  -9   47.07   10.98
   1  -2  -9   51.23   10.60
  -1  -2   9   45.65    7.61
  -1  -2   9   49.45   10.87
  -1  -2   9   44.30    9.45
   1   2  -8  479.48   71.90
  -1   2   8  511.26   44.87
   1   2  -8  407.77   28.78
   1  -2  -8  456.42   44.41
   1  -2  -8  434.19   43.10
  -1  -2   8  441.88   36.17
   1  -2  -8  387.10   30.89
  -1  -2   8  437.04   49.02
  -1  -2   8  419.43   32.78
   1   2  -7   75.64   12.63
   1   2  -7   69.90    7.68
  -1   2   7   70.89   13.57
  -1   2   7   74.53    8.05
   1  -2  -7  104.14   10.94
   1  -2  -7  120.34   26.56
   1  -2  -7  107.39   25.21
   1  -2  -7  104.86    6.60
   1  -2  -7  101.96    6.41
  -1  -2   7  102.67   10.78
  -1  -2   7  108.33   11.05
  -1  -2   7  119.11   12.61
  -1   2   6 1311.56  107.56
   1   2  -6 1237.71  120.97
  -1   2   6 1246.74  110.76
   1   2  -6 1275.17  122.06
  -1   2   6 1171.44   88.76
  -1   2   6 1394.64  125.58
   1   2  -6 1249.36  113.48
   1   2  -6 1160.68   99.23
   1   2  -6 1149.79   95.28
   1   2  -6 1228.17  106.89
  -1   2   6 1245.81  103.09
   1  -2  -6 1148.29   94.77
   1  -2  -6 1175.82   95.43
   1  -2  -6 1335.08  123.07
  -1  -2   6 1326.02  122.06
   1  -2  -6 1338.42  115.10
   1  -2  -6 1341.98  123.33
  -1  -2   6 1292.52  104.67
  -1  -2   6 1421.96  145.59
  -1  -2   6 1317.84  106.44
  -1  -2   6 1474.64  152.49
  -1  -2   6 1261.26  105.21
   1  -2  -6 1267.65  105.72
   1   2  -5 1162.61  103.84
  -1   2   5 1315.58  138.10
   1   2  -5 1228.91  124.46
  -1   2   5 1395.25  120.78
  -1   2   5 1388.68  139.47
  -1   2   5 1276.04  149.29
   1   2  -5 1166.03  100.52
   1   2  -5 1246.87   90.30
   1   2  -5 1201.35  145.60
   1   2  -5 1236.21  101.29
   1   2  -5 1259.56  113.99
  -1   2   5 1483.13  136.80
   1  -2  -5 1380.85  152.34
   1  -2  -5 1324.27  101.79
   1  -2  -5 1201.98   93.56
   1  -2  -5 1346.08  126.49
   1  -2  -5 1232.70  105.50
  -1  -2   5 1297.13  125.61
   1  -2  -5 1407.66  130.95
  -1  -2   5 1516.17  134.66
  -1  -2   5 1432.93  129.28
  -1  -2   5 1314.23  107.56
  -1  -2   5 1327.46  116.58
   1  -2  -5 1259.07  123.10
  -1  -2   5 1325.18  110.38
   1   2  -4   71.00   16.91
   1   2  -4   78.99   15.87
   1   2  -4   78.06   17.37
  -1   2   4   86.46   22.80
  -1   2   4   73.08    8.15
   1   2  -4   66.54   13.01
  -1   2   4   68.56   27.15
   1   2  -4   73.46   10.80
   1   2  -4   78.10   16.97
   1   2  -4   63.77    9.90
   1   2  -4   67.36   12.68
  -1   2   4   99.43   29.37
  -1   2   4   78.07   14.91
   1  -2  -4  102.30    7.92
   1  -2  -4   99.44   15.72
   1  -2  -4   87.94    7.26
  -1  -2   4   99.28    8.95
   1  -2  -4   96.40   15.04
   1  -2  -4   91.70   17.01
   1  -2  -4   73.79    8.05
  -1  -2   4   90.02    9.53
  -1  -2   4  115.39   17.21
  -1  -2   4   94.62   16.84
  -1  -2   4   97.76   15.92
  -1  -2   4   27.74   17.37
   1  -2  -4   99.23   16.69
  -1  -2   4   97.88   16.90
  -1  -2   4   87.36   10.48
   1   2  -3 7586.96 1050.89
  -1   2   3 6149.20  891.17
   1   2  -3 7773.22 1122.08
  -1   2   3 6479.46  945.21
  -1   2   3 9139.27 1284.16
  -1   2   3 7730.40 1101.13
   1   2  -3 7641.26 1113.35
   1   2  -3 6636.99  965.42
   1   2  -3 7620.16 1145.45
   1   2  -3 6039.94  892.50
   1   2  -3 7155.77 1007.26
   1  -2  -3 7553.75 1102.39
   1  -2  -3 7028.46  987.05
  -1  -2   3 7981.72 1137.05
   1  -2  -3 7093.83 1045.18
   1  -2  -3 6427.76  996.86
   1  -2  -3 7946.32 1192.56
  -1  -2   3 7478.24 1053.24
  -1  -2   3 8149.05 1119.47
  -1  -2   3 8036.48 1170.58
  -1  -2   3 7812.83 1088.57
  -1  -2   3 6225.89  873.21
  -1  -2   3 6171.83  865.56
   1  -2  -3 7736.18 1078.52
  -1  -2   3 7516.71 1085.44
   1   2  -218676.11 4536.20
   1   2  -225848.49 6206.07
   1   2  -223441.88 5758.52
   1   2  -230490.76 7149.34
  -1   2   229519.09 6961.38
   1   2  -230210.73 7144.98
  -1   2   228572.68 6774.33
  -1   2   222923.19 5556.86
   1   2  -229360.66 6925.28
   1   2  -229607.34 7040.22
   1   2  -227228.28 6528.27
   1  -2  -228227.01 6561.06
   1  -2  -220410.84 5198.05
   1  -2  -230100.06 7105.38
   1  -2  -226010.13 6000.55
   1  -2  -227509.16 6523.05
  -1  -2   229342.24 6879.14
   1  -2  -221905.21 5361.43
   1  -2  -223051.59 5542.06
  -1  -2   225626.27 6151.14
  -1  -2   221925.92 5395.33
  -1  -2   224446.03 6035.95
  -1  -2   229219.02 6995.47
  -1  -2   221869.77 5167.87
   1   2  -1  509.59   56.80
   1   2  -1  449.21   61.55
   1   2  -1  465.02   60.43
   1   2  -1  477.71   42.13
  -1   2   1  518.93   51.05
  -1   2   1  480.90   75.09
   1   2  -1  475.34   45.10
   1   2  -1  478.81   43.95
  -1   2   1  467.12   46.85
   1   2  -1  475.81   39.95
   1  -2  -1  672.87   39.17
   1  -2  -1  660.54   40.55
   1  -2  -1  752.28   62.48
   1  -2  -1  659.03   49.93
   1  -2  -1  668.93   53.35
   1  -2  -1  694.18   53.74
   1  -2  -1  643.02   47.85
   1  -2  -1  699.34   39.62
  -1  -2   1  723.24   56.57
  -1  -2   1  764.55   67.36
  -1  -2   1  592.05   57.40
  -1  -2   1  678.70   50.42
  -1  -2   1  669.59   48.63
  -1  -2   1  672.74   50.23
  -1   2   0 4216.01  552.06
  -1   2   0 5420.20  707.47
   1   2   0 5234.17  626.63
  -1   2   0 5082.15  616.53
   1   2   0 5120.81  611.75
   1   2   0 5712.36  689.50
   1   2   0 5309.92  632.71
  -1   2   0 4708.30  567.53
   1   2   0 5065.80  611.15
   1  -2   0 3851.74  553.19
   1  -2   0 4782.92  580.67
   1  -2   0 5023.91  571.75
   1  -2   0 5253.20  605.01
   1  -2   0 4626.78  552.40
   1  -2   0 5141.33  623.34
  -1  -2   0 5107.57  598.70
  -1  -2   0 4845.25  582.07
  -1  -2   0 5274.81  710.78
  -1  -2   0 5007.09  597.45
  -1  -2   0 5087.70  604.67
  -1  -2   0 4480.43  522.00
  -1  -2   0 4760.30  572.16
   1   2   1 1465.38  155.83
  -1   2  -1 1330.71  180.80
  -1   2  -1 1393.03  168.69
  -1   2  -1 1336.13  126.90
  -1   2  -1 1394.15  185.21
  -1   2  -1 1392.49  215.65
   1   2   1 1388.51  133.46
   1   2   1 1390.33  126.57
   1   2   1 1378.55  134.27
   1   2   1 1385.21  130.33
  -1   2  -1 1164.23  190.95
  -1   2  -1 1321.75  119.14
   1  -2   1 1246.18  132.38
   1  -2   1 1249.22  119.06
   1  -2   1 1325.56  104.58
   1  -2   1 1348.25  104.16
   1  -2   1 1326.02  132.44
   1  -2   1 1278.42  123.43
   1  -2   1 1204.11   86.13
   1  -2   1 1321.89  224.15
  -1  -2  -1 1349.96  129.66
  -1  -2  -1 1339.40  129.56
  -1  -2  -1 1250.60  126.10
  -1  -2  -1 1246.43  133.87
  -1  -2  -1 1283.60  121.82
  -1  -2  -1 1262.93  106.88
  -1  -2  -1 1371.39  130.91
   1   2   2  245.48   36.27
   1   2   2  219.01   16.05
  -1   2  -2  224.08   23.06
  -1   2  -2  220.08   32.28
  -1   2  -2  231.12   27.38
  -1   2  -2  237.90   20.11
   1   2   2  241.96   26.05
   1   2   2  251.64   21.88
   1   2   2  280.80   48.49
  -1   2  -2  229.53   24.17
   1   2   2  246.77   30.75
  -1   2  -2  256.68   37.90
  -1   2  -2  238.61   24.31
   1  -2   2  236.69   20.23
   1  -2   2  242.88   24.95
   1  -2   2  226.26   33.95
   1  -2   2  227.45   26.18
   1  -2   2  242.79   12.82
   1  -2   2  226.89   38.85
   1  -2   2  250.18   38.73
  -1  -2  -2  347.57   18.53
  -1  -2  -2  247.20   25.97
  -1  -2  -2  202.12   15.22
  -1  -2  -2  253.12   46.36
  -1  -2  -2  228.34   24.26
  -1  -2  -2  229.80   23.05
  -1  -2  -2  221.27   22.74
   1   2   3  775.53   62.38
  -1   2  -3  847.93   82.73
  -1   2  -3  752.03   58.53
  -1   2  -3  749.58   57.93
  -1   2  -3  723.03   68.88
  -1   2  -3  725.94   69.97
   1   2   3  656.39   48.66
  -1   2  -3  755.00   58.32
   1   2   3  728.21   69.50
   1   2   3  770.55   86.33
   1   2   3  778.62   71.52
   1  -2   3  774.51   69.45
   1  -2   3  829.27   72.18
   1  -2   3  901.60   61.69
   1  -2   3  851.29   60.53
   1  -2   3  913.25   75.06
   1  -2   3  794.55   67.73
   1  -2   3  894.92   52.88
  -1  -2  -3  697.69   39.81
  -1  -2  -3  784.81   48.51
  -1  -2  -3  761.17   69.41
  -1  -2  -3  745.04   64.96
   1  -2   3  745.87   77.40
  -1  -2  -3  753.25   84.33
  -1  -2  -3  659.81   97.61
  -1  -2  -3  784.45   57.32
   1   2   4 2211.29  217.56
  -1   2  -4 2047.58  206.76
  -1   2  -4 2237.42  258.52
  -1   2  -4 1960.87  174.60
  -1   2  -4 1982.08  187.24
   1   2   4 2265.29  217.79
   1   2   4 2483.97  255.34
   1   2   4 2132.90  218.21
   1   2   4 2240.12  219.58
  -1   2  -4 2135.58  218.98
  -1   2  -4 2028.13  201.74
   1   2   4 1952.34  175.65
  -1   2  -4 2012.08  187.53
   1  -2   4 1993.67  179.95
   1  -2   4 1865.10  197.14
   1  -2   4 1973.85  204.58
  -1  -2  -4 1830.87  232.61
   1  -2   4 1987.54  169.16
   1  -2   4 1782.52  195.57
  -1  -2  -4 1761.52  193.33
  -1  -2  -4 1689.77  176.87
  -1  -2  -4 1776.65  183.10
  -1  -2  -4 1912.64  191.70
   1  -2   4 2119.79  208.62
   1  -2   4 2110.96  207.94
   1  -2   4 1955.11  161.16
   1   2   5  217.21   15.43
   1   2   5  233.67   18.13
   1   2   5  251.69   23.96
   1   2   5  203.52   33.67
  -1   2  -5  213.24   22.88
   1   2   5  235.19   27.04
  -1   2  -5  251.34   19.59
  -1   2  -5  228.38   23.76
   1   2   5  234.36   27.06
  -1   2  -5  225.43   27.26
  -1   2  -5  221.91   23.97
   1  -2   5  292.44   19.06
   1  -2   5  301.96   25.84
   1  -2   5  316.93   31.52
   1  -2   5  336.37   31.01
   1  -2   5  281.62   29.33
   1  -2   5  307.36   42.64
  -1  -2  -5  280.60   26.79
  -1  -2  -5  281.19   22.24
  -1  -2  -5  286.20   38.20
  -1  -2  -5  277.24   17.97
  -1  -2  -5  285.41   31.87
   1   2   6  212.98   23.69
   1   2   6  216.10   13.76
   1   2   6  203.71   12.24
  -1   2  -6  204.24   20.21
  -1   2  -6  196.16   15.25
  -1   2  -6  218.63   24.55
   1  -2   6  188.16   13.60
   1  -2   6  205.32   23.92
   1  -2   6  185.61   27.46
  -1  -2  -6  177.95   14.91
  -1  -2  -6  164.64   15.45
  -1  -2  -6  185.01   17.43
  -1  -2  -6  184.21   19.67
  -1  -2  -6  195.91   25.00
   1  -2   6  185.93   13.60
  -1   2  -7   81.75   12.32
   1   2   7   87.25   26.66
  -1   2  -7   84.64   16.08
  -1   2  -7   75.62    8.22
   1  -2   7  106.17   15.49
   1  -2   7   91.36   10.27
  -1  -2  -7   78.55    7.32
  -1  -2  -7   90.83   12.32
  -1  -2  -7   90.57   10.26
  -1  -2  -7   96.82   28.62
  -1   2  -8   94.38   19.22
   1   2   8   91.25   15.68
  -1   2  -8   88.24   25.11
  -1   2  -8   68.64    7.37
  -1  -2  -8   82.48   26.89
   1  -2   8   79.27    8.27
   1  -2   8   85.97   14.06
  -1  -2  -8   78.74    8.81
  -1  -2  -8   79.17   18.07
  -1   2  -9   60.49    8.27
   1   2   9   65.83   12.75
  -1   2  -9   64.85   12.20
  -1  -2  -9   49.75    9.40
   1  -2   9   63.01   11.13
  -1  -2  -9   62.34   12.47
  -1  -2  -9   52.05    7.87
  -1   2 -10   57.92   10.33
   1   2  10   65.40   10.61
  -1   2 -10   50.88    5.94
   1  -2  10   63.12    9.45
  -1  -2 -10   47.41    6.00
  -1  -2 -10   58.97   10.58
  -1  -2 -10   41.74    4.13
   1   3 -11    9.57    8.59
   1  -3 -11    9.93    4.07
   1  -3 -11    8.16    3.88
  -1  -3  11    5.92    2.06
   1   3 -10   18.15    7.46
   1   3 -10   16.86    4.59
  -1   3  10   51.03   12.68
   1  -3 -10   18.53   11.26
   1  -3 -10   18.61   10.92
  -1  -3  10   16.34    3.12
  -1  -3  10   16.01    3.78
  -1  -3  10   17.82    3.43
   1   3  -9   45.50    4.83
   1   3  -9   52.10    7.91
   1   3  -9   50.19   11.50
  -1   3   9   53.54   10.74
   1  -3  -9   35.28    5.35
   1  -3  -9   46.33    9.89
   1  -3  -9   45.64   10.54
  -1  -3   9   41.80   11.79
  -1  -3   9   43.82    6.49
  -1  -3   9   44.81   11.00
   1   3  -8  158.66   12.80
  -1   3   8  172.71   21.36
   1   3  -8  167.61   17.84
   1   3  -8  221.77   40.49
   1  -3  -8  161.09   21.77
   1  -3  -8  144.97   23.40
  -1  -3   8  148.06   14.30
  -1  -3   8  153.99   16.20
   1  -3  -8  151.95   19.83
  -1  -3   8  161.13   17.33
   1   3  -7  124.08   15.04
  -1   3   7  113.60    9.28
   1   3  -7  104.57   16.42
  -1   3   7  119.12   17.28
   1   3  -7  227.81   22.05
   1  -3  -7  129.70   16.22
   1  -3  -7  128.29   14.52
  -1  -3   7  129.87   19.21
   1  -3  -7  140.03   18.13
  -1  -3   7  129.86   14.50
  -1  -3   7  137.16   16.01
   1   3  -6   13.07    4.30
  -1   3   6   14.99    4.36
  -1   3   6   18.55    7.81
   1   3  -6   13.21    5.13
   1   3  -6   14.68    7.82
  -1   3   6   17.14    6.76
   1   3  -6   13.77    5.55
   1   3  -6    9.35    7.09
  -1   3   6   15.49    5.32
   1  -3  -6   23.33   14.16
   1  -3  -6   19.17    2.40
   1  -3  -6   20.26    2.64
   1  -3  -6   21.96    6.24
   1  -3  -6   19.66   11.39
  -1  -3   6   22.56    7.20
  -1  -3   6   17.69    4.47
  -1  -3   6   24.18   12.30
  -1  -3   6   22.53    3.96
  -1  -3   6   22.21    2.28
  -1  -3   6   25.00    6.99
   1   3  -5  252.07   16.80
   1   3  -5  242.86   21.78
   1   3  -5  224.58   24.28
   1   3  -5  260.82   31.53
   1   3  -5  316.36   31.51
  -1   3   5  310.63   54.30
  -1   3   5  267.22   23.89
   1   3  -5  252.29   19.22
  -1   3   5  273.49   38.71
   1   3  -5  250.48   27.90
   1   3  -5  266.41   26.97
  -1   3   5  257.97   29.50
   1  -3  -5  234.71   15.91
   1  -3  -5  309.12   18.10
   1  -3  -5  290.50   28.24
  -1  -3   5  275.36   30.09
   1  -3  -5  270.33   31.43
   1  -3  -5  309.21   46.98
   1  -3  -5  238.93   17.55
   1  -3  -5  293.37   48.72
  -1  -3   5  285.29   19.88
  -1  -3   5  308.21   31.94
  -1  -3   5  334.54   53.41
  -1  -3   5  255.22   20.37
  -1  -3   5  297.20   25.80
  -1  -3   5  256.14   16.66
   1   3  -4   90.40   13.67
   1   3  -4   78.99   15.48
   1   3  -4   91.44   17.14
  -1   3   4   89.81   18.57
  -1   3   4   82.65   14.66
   1   3  -4   75.72   13.38
  -1   3   4  101.71   18.53
   1   3  -4   91.37   18.39
   1   3  -4   97.25   19.92
   1   3  -4   81.81    8.98
  -1   3   4  106.49   16.36
   1  -3  -4  116.19   15.45
   1  -3  -4  115.88   19.84
  -1  -3   4   86.03   10.54
   1  -3  -4  109.15    9.04
  -1  -3   4  112.14   10.03
   1  -3  -4  118.77   19.00
   1  -3  -4  131.14   20.80
  -1  -3   4  116.16    9.26
  -1  -3   4  119.62   12.23
   1  -3  -4  116.27   10.83
  -1  -3   4  127.41   20.97
  -1  -3   4  117.42   19.33
  -1  -3   4  118.21   18.72
   1   3  -3  521.79   34.54
   1   3  -3  466.54   39.44
  -1   3   3  474.83   45.96
   1   3  -3  502.00   41.10
  -1   3   3  543.25   48.56
   1   3  -3  539.05   50.00
   1   3  -3  514.30   56.76
   1   3  -3  547.25   47.02
   1   3  -3  511.67   50.08
   1  -3  -3  580.17   49.85
   1  -3  -3  606.48   34.62
   1  -3  -3  570.26   57.59
   1  -3  -3  541.76   46.14
  -1  -3   3  545.76   33.87
  -1  -3   3  558.64   43.15
   1  -3  -3  507.98   54.87
  -1  -3   3  526.45   46.08
  -1  -3   3  462.61   34.57
   1  -3  -3  618.68   33.02
  -1  -3   3  545.41   59.21
  -1  -3   3  554.09   54.26
  -1  -3   3  569.12   47.89
   1   3  -2  128.88   17.86
   1   3  -2  156.50   24.54
   1   3  -2  136.12   23.97
   1   3  -2  146.14   20.93
   1   3  -2  135.11   20.09
   1   3  -2  114.34   27.09
  -1   3   2  127.82   26.20
   1   3  -2  136.52   17.81
  -1   3   2  128.36   20.93
   1  -3  -2  151.26   35.00
   1  -3  -2  167.71   31.67
   1  -3  -2  143.30   32.53
   1  -3  -2  151.60   21.36
   1  -3  -2  158.76    8.59
   1  -3  -2  160.16    8.29
  -1  -3   2  132.94   26.62
  -1  -3   2  179.66   28.47
  -1  -3   2  166.17   26.12
   1  -3  -2  150.92   10.61
   1  -3  -2  159.94   19.28
  -1  -3   2  205.87   22.56
  -1  -3   2  162.33   19.03
  -1  -3   2  153.72   20.34
   1   3  -1  803.64  113.66
  -1   3   1  822.15   87.63
  -1   3   1  832.36   86.41
   1   3  -1  830.55   79.85
   1   3  -1  950.21  114.49
   1  -3  -1  832.96   86.09
   1  -3  -1  732.75  111.96
   1  -3  -1 1251.25   79.50
   1  -3  -1  860.97   60.09
   1  -3  -1  822.09   83.05
   1  -3  -1  935.96   65.78
  -1  -3   1  812.07  120.07
  -1  -3   1  905.65  168.82
   1  -3  -1  890.81   67.74
   1  -3  -1  996.06  189.50
  -1  -3   1  818.52   77.86
  -1  -3   1  843.56   76.62
  -1  -3   1  919.43   91.69
  -1  -3   1  847.98   81.96
  -1   3   0 2943.43  512.70
  -1   3   0 3233.77  359.68
  -1   3   0 3129.78  357.19
   1   3   0 3169.11  344.80
   1   3   0 3075.71  338.59
   1   3   0 3094.83  392.65
   1  -3   0 2890.37  269.47
   1  -3   0 2937.84  334.48
   1  -3   0 2772.51  349.29
   1  -3   0 2843.21  272.44
   1  -3   0 3268.96  345.66
   1  -3   0 2919.74  312.32
   1  -3   0 3116.65  412.87
   1  -3   0 3234.75  350.30
  -1  -3   0 3036.28  321.03
  -1  -3   0 3058.24  336.36
  -1  -3   0 3233.48  330.67
  -1  -3   0 3000.14  328.33
  -1  -3   0 3178.24  335.67
  -1  -3   0 3429.49  403.43
  -1  -3   0 3197.02  405.52
  -1   3  -1 1113.57  108.68
   1   3   1 1199.03   99.18
   1   3   1 1135.50  124.08
   1   3   1 1187.10  104.91
  -1   3  -1 1210.32  102.74
  -1   3  -1 1172.14  102.42
  -1   3  -1 1114.22  119.24
   1  -3   1  881.77  101.28
   1  -3   1 1057.39  130.99
   1  -3   1  950.10   91.84
   1  -3   1 1005.93   93.59
   1  -3   1  993.97  110.61
  -1  -3  -1 1034.25   88.28
  -1  -3  -1 1025.92   95.36
  -1  -3  -1  976.58   92.47
  -1  -3  -1  994.35   90.12
  -1  -3  -1 1000.86   90.11
  -1  -3  -1 1044.94   75.92
  -1  -3  -1 1026.71   74.08
   1   3   2 2346.05  215.60
  -1   3  -2 2631.65  280.10
  -1   3  -2 2186.35  223.93
  -1   3  -2 2349.13  247.83
  -1   3  -2 2290.75  236.30
  -1   3  -2 2026.43  218.62
  -1   3  -2 2257.32  223.04
   1   3   2 2304.98  248.91
   1  -3   2 2022.69  194.45
   1  -3   2 1938.25  195.95
   1  -3   2 2176.02  205.65
   1  -3   2 2174.98  204.12
   1  -3   2 2081.65  178.31
   1  -3   2 2486.89  240.61
  -1  -3  -2 1941.92  194.00
  -1  -3  -2 2024.09  228.12
  -1  -3  -2 2175.72  236.55
  -1  -3  -2 1976.07  173.86
  -1  -3  -2 2177.37  209.06
  -1  -3  -2 2012.72  184.18
  -1   3  -3 1707.11  199.80
  -1   3  -3 1874.36  233.63
  -1   3  -3 2051.59  209.37
  -1   3  -3 1953.34  175.17
  -1   3  -3 1907.28  164.78
  -1   3  -3 1913.16  198.21
   1   3   3 1690.92  140.15
   1   3   3 1961.60  181.21
   1   3   3 2011.73  182.44
   1   3   3 1982.60  187.41
  -1   3  -3 1730.70  178.01
   1  -3   3 1786.21  170.54
   1  -3   3 1786.23  139.97
   1  -3   3 1916.25  188.98
   1  -3   3 1612.22  146.41
   1  -3   3 1868.63  182.91
   1  -3   3 1991.36  182.71
   1  -3   3 1610.21  180.35
  -1  -3  -3 1703.04  169.17
  -1  -3  -3 1785.90  136.41
  -1  -3  -3 1682.12  143.52
  -1  -3  -3 1635.82  160.60
  -1  -3  -3 2129.91  160.78
  -1  -3  -3 1756.42  169.54
  -1  -3  -3 1708.66  166.21
   1   3   4 2123.13  194.61
  -1   3  -4 1799.24  158.14
  -1   3  -4 1827.52  182.23
  -1   3  -4 1798.80  182.18
  -1   3  -4 1634.19  154.43
  -1   3  -4 2068.36  203.42
  -1   3  -4 1737.15  153.20
  -1   3  -4 1692.31  169.05
   1   3   4 1792.97  172.22
   1   3   4 1947.40  185.26
   1   3   4 1554.52  133.72
   1  -3   4 1793.01  156.83
   1  -3   4 1900.16  144.57
   1  -3   4 1677.61  169.66
   1  -3   4 1701.16  185.04
   1  -3   4 2128.80  200.96
   1  -3   4 2113.03  192.96
   1  -3   4 1889.76  157.38
   1  -3   4 1853.82  179.91
  -1  -3  -4 1584.47  162.03
  -1  -3  -4 1679.90  172.70
  -1  -3  -4 1568.01  163.06
  -1  -3  -4 1835.37  178.10
  -1  -3  -4 1711.41  146.11
  -1   3  -5  315.66   25.91
  -1   3  -5  289.32   28.95
  -1   3  -5  287.59   29.95
  -1   3  -5  286.37   17.93
  -1   3  -5  274.20   40.46
  -1   3  -5  270.37   26.46
   1   3   5  276.09   17.23
   1   3   5  303.97   23.76
   1   3   5  296.75   30.21
   1   3   5  322.67   30.14
  -1   3  -5  281.96   44.37
   1  -3   5  328.97   30.28
   1  -3   5  304.03   16.29
   1  -3   5  342.69   35.14
   1  -3   5  384.48   35.74
   1  -3   5  321.33   36.46
   1  -3   5  345.03   43.24
  -1  -3  -5  309.52   26.04
  -1  -3  -5  295.64   26.48
  -1  -3  -5  316.75   32.03
   1  -3   5  304.72   20.17
  -1  -3  -5  332.62   35.19
  -1   3  -6  189.08   20.34
  -1   3  -6  188.67   22.27
   1   3   6  190.12   22.37
  -1   3  -6  166.61   12.97
   1  -3   6  190.80   30.06
   1  -3   6  193.87   15.07
  -1  -3  -6  186.88   21.23
  -1  -3  -6  182.40   16.46
  -1  -3  -6  187.22   16.90
  -1  -3  -6  202.49   24.77
   1  -3   6  213.73   23.86
   1   3   7  131.06   19.56
  -1   3  -7  124.83   18.68
  -1   3  -7  108.62    9.61
   1  -3   7  138.54   14.46
   1  -3   7  144.56   18.66
  -1  -3  -7  125.43   12.25
  -1  -3  -7  142.21   33.68
  -1  -3  -7  114.15   10.51
  -1   3  -8  181.63   27.30
  -1   3  -8  171.35   34.29
   1   3   8  186.07   22.97
  -1  -3  -8  135.75   12.48
  -1  -3  -8  167.03   18.53
   1  -3   8  150.53   14.40
   1  -3   8  163.84   19.88
  -1  -3  -8  162.48   21.61
   1   3   9   76.69   14.31
  -1   3  -9   72.99   12.80
  -1   3  -9   70.85    9.86
   1  -3   9   86.38   21.14
  -1  -3  -9   69.29    6.83
  -1  -3  -9   79.82   10.02
   1  -3   9   79.35    7.60
  -1  -3  -9   84.97   13.59
  -1   3 -10   15.89    3.24
   1   3  10   19.00    5.80
  -1   3 -10   17.08    5.24
  -1   3 -10    6.00    2.12
  -1  -3 -10   11.42    3.35
   1  -3  10   14.78    4.54
  -1  -3 -10   14.56    5.37
   1   4 -11    2.99    6.50
   1  -4 -11    6.06    2.68
   1  -4 -11    4.30    3.30
  -1  -4  11    2.60    1.16
   1   4 -10   96.61   10.06
  -1   4  10  127.82   27.57
   1   4 -10  115.94   16.08
   1  -4 -10   80.50    8.05
   1  -4 -10  125.01   26.10
  -1  -4  10  115.63    9.78
   1  -4 -10  108.46   21.27
  -1  -4  10  110.53   13.08
  -1  -4  10  108.86    9.34
   1   4  -9   29.92    5.82
  -1   4   9   29.77    8.81
   1   4  -9   27.35    3.99
   1   4  -9   33.37    8.98
   1  -4  -9   30.11    8.82
   1  -4  -9   27.66    7.25
   1  -4  -9   21.82    5.12
  -1  -4   9   28.84   10.58
  -1  -4   9   26.52    4.52
  -1  -4   9   33.97   10.41
   1   4  -8   25.32    4.22
  -1   4   8   22.10    8.34
   1   4  -8   19.56    5.67
   1   4  -8   19.77   14.70
   1  -4  -8   16.09    6.58
   1  -4  -8   16.16   10.21
   1  -4  -8   20.10    8.19
  -1  -4   8   19.57    6.31
  -1  -4   8   16.26    4.22
  -1  -4   8   23.97    6.62
   1   4  -7  122.47   14.23
   1   4  -7  132.07   18.93
  -1   4   7  125.79   18.27
   1   4  -7  123.49   20.57
   1  -4  -7  122.95   15.06
   1  -4  -7  121.84   17.89
  -1  -4   7  113.52   10.21
   1  -4  -7  117.48   14.52
  -1  -4   7  127.05   16.57
  -1  -4   7  119.16   15.31
   1   4  -6  369.83   33.05
   1   4  -6  397.90   35.96
   1   4  -6  416.37   41.25
  -1   4   6  439.63   30.93
  -1   4   6  474.66   44.90
  -1   4   6  398.78   38.95
  -1   4   6  445.56   49.83
   1  -4  -6  456.17   40.39
   1  -4  -6  383.20   23.43
   1  -4  -6  433.26   24.99
   1  -4  -6  479.83   43.44
   1  -4  -6  450.82   36.94
  -1  -4   6  487.22   63.11
  -1  -4   6  435.16   28.45
  -1  -4   6  486.61   42.99
  -1  -4   6  402.68   28.29
   1   4  -5  439.73   38.09
   1   4  -5  446.13   38.90
   1   4  -5  534.41   46.69
  -1   4   5  417.36   41.54
   1   4  -5  430.58   61.16
   1   4  -5  468.21   34.74
   1   4  -5  419.05   33.83
   1   4  -5  406.31   36.92
  -1   4   5  491.50   36.30
  -1   4   5  635.02   49.98
  -1   4   5  475.08   36.86
   1  -4  -5  321.87   39.93
   1  -4  -5  493.99   46.79
   1  -4  -5  372.33   37.62
   1  -4  -5  400.98   24.24
  -1  -4   5  304.24   19.80
   1  -4  -5  358.86   47.92
  -1  -4   5  408.32   42.15
   1  -4  -5  283.56   20.06
  -1  -4   5  350.11   23.98
  -1  -4   5  279.71   33.84
  -1  -4   5  376.31   36.66
  -1  -4   5  375.91   39.92
   1   4  -4  103.72   16.30
   1   4  -4   97.96   16.22
  -1   4   4  108.95   15.39
   1   4  -4  105.36    9.86
   1   4  -4  116.98   14.66
   1   4  -4  116.98   20.85
  -1   4   4  128.72   13.13
  -1   4   4  114.55   18.77
   1   4  -4  103.75   22.20
   1  -4  -4   74.43   30.81
   1  -4  -4   69.30    4.03
   1  -4  -4   67.84   12.47
   1  -4  -4   77.06   18.39
   1  -4  -4   70.04   10.38
  -1  -4   4   70.22   13.74
  -1  -4   4   47.69   14.22
  -1  -4   4   72.60   12.10
  -1  -4   4   84.48   38.02
  -1  -4   4  140.19   18.40
  -1  -4   4   65.87   13.17
  -1  -4   4   69.74   17.73
  -1  -4   4   81.24    5.84
   1   4  -3  221.51   21.56
   1   4  -3  233.71   23.98
  -1   4   3  208.55   25.82
   1   4  -3  216.97   27.64
   1   4  -3  194.32   28.81
   1   4  -3  233.71   34.66
  -1   4   3  225.06   25.10
   1   4  -3  201.92   20.92
   1  -4  -3  215.85   20.45
   1  -4  -3  232.61   12.52
   1  -4  -3  225.98    8.90
   1  -4  -3  227.02   18.58
   1  -4  -3  213.93   42.88
   1  -4  -3  228.34   23.53
  -1  -4   3  194.99   51.31
   1  -4  -3  234.97   29.90
  -1  -4   3  179.63   17.21
  -1  -4   3  224.50   41.61
  -1  -4   3  210.09   20.12
  -1  -4   3  216.88   20.73
  -1  -4   3  222.60   46.73
   1   4  -2 1898.05  192.62
  -1   4   2 2056.67  228.68
   1   4  -2 2112.78  189.34
   1   4  -2 2154.20  205.34
   1   4  -2 2014.33  184.48
   1  -4  -2 1931.52  175.26
   1  -4  -2 1997.35  203.86
   1  -4  -2 1882.78  202.35
   1  -4  -2 1621.45  144.09
   1  -4  -2 1875.34  203.89
   1  -4  -2 1915.92  153.20
  -1  -4   2 1873.61  155.88
   1  -4  -2 1748.04  145.67
  -1  -4   2 1858.78  184.29
  -1  -4   2 2092.04  215.93
  -1  -4   2 2085.17  204.41
  -1  -4   2 1956.48  181.78
  -1   4   1  105.31   17.65
   1   4  -1  108.53   16.00
  -1   4   1  109.89   17.86
   1   4  -1  107.04   16.89
   1   4  -1  126.87   27.42
   1  -4  -1  116.97   29.16
   1  -4  -1  112.28   22.49
   1  -4  -1  133.54    7.11
   1  -4  -1  124.11   17.77
   1  -4  -1  123.70   17.28
   1  -4  -1  121.44   18.69
  -1  -4   1  145.57    6.92
  -1  -4   1  120.08   13.44
   1  -4  -1  119.79    9.92
  -1  -4   1  144.10   31.16
  -1  -4   1  118.05   17.76
  -1  -4   1  122.22   12.66
  -1  -4   1  114.47   15.71
  -1  -4   1  122.22   16.50
  -1  -4   1  138.05   34.13
  -1   4   0  989.74   84.71
  -1   4   0  951.47   88.63
  -1   4   0  872.88  109.94
   1   4   0  987.90   83.92
   1   4   0 1008.28  116.69
   1  -4   0  884.53   78.40
   1  -4   0  874.58   81.57
   1  -4   0  822.25   62.60
   1  -4   0  909.92   61.80
   1  -4   0  860.08   88.90
  -1  -4   0  981.19   72.42
  -1  -4   0  918.36   70.68
   1  -4   0  806.08   93.90
   1  -4   0  902.81   74.02
  -1  -4   0  880.35   62.04
  -1  -4   0 1028.02  170.00
  -1  -4   0  939.15  107.49
  -1  -4   0  892.22  109.66
  -1  -4   0  991.04   73.68
  -1  -4   0  878.81   76.93
  -1   4  -1  843.71   73.98
   1   4   1  898.01   74.16
   1   4   1  889.99   73.79
   1   4   1  858.72   76.79
  -1   4  -1  790.18   88.57
   1  -4   1  872.93   89.73
   1  -4   1  973.74   84.38
   1  -4   1  846.55   71.75
   1  -4   1  857.83   63.16
   1  -4   1  919.10   74.27
   1  -4   1  890.43   77.17
  -1  -4  -1  935.89   55.78
  -1  -4  -1  790.29   69.30
  -1  -4  -1  759.31   93.57
  -1  -4  -1  928.80   76.30
  -1  -4  -1  920.24   68.65
  -1  -4  -1  917.44   58.26
  -1  -4  -1  974.98   60.94
  -1  -4  -1  877.31   73.45
  -1  -4  -1  855.69   74.17
  -1   4  -2  283.50   32.08
  -1   4  -2  287.96   39.55
  -1   4  -2  264.49   34.22
  -1   4  -2  251.72   32.23
   1   4   2  284.63   25.49
  -1   4  -2  317.75   61.79
   1   4   2  282.44   45.38
  -1   4  -2  298.80   38.10
   1  -4   2  326.32   24.73
  -1  -4  -2  314.28   16.14
   1  -4   2  359.35   35.56
  -1  -4  -2  314.95   28.73
   1  -4   2  303.69   28.39
   1  -4   2  293.95   30.44
  -1  -4  -2  314.32   27.45
  -1  -4  -2  303.95   19.79
   1  -4   2  317.36   40.84
  -1  -4  -2  318.11   25.24
  -1  -4  -2  292.03   29.28
  -1  -4  -2  297.42   26.11
  -1   4  -3  178.00   19.40
   1   4   3  191.42   21.74
  -1   4  -3  170.56   31.59
  -1   4  -3  165.75   46.88
   1   4   3  186.30   22.51
  -1   4  -3  186.20   56.18
  -1   4  -3  188.01   32.99
  -1   4  -3  161.56   32.08
  -1   4  -3  171.68   13.19
   1  -4   3  194.58   18.90
  -1  -4  -3  173.91   21.11
   1  -4   3  173.96   20.70
  -1  -4  -3  214.01    9.12
   1  -4   3  189.02   25.92
   1  -4   3  166.42   20.77
  -1  -4  -3  175.37   33.83
   1  -4   3  212.22   21.16
  -1  -4  -3  195.96    9.65
  -1  -4  -3  170.58   10.33
  -1  -4  -3  163.52   10.75
  -1   4  -4  290.42   28.83
   1   4   4  389.07   33.88
  -1   4  -4  273.32   19.19
  -1   4  -4  290.22   22.48
  -1   4  -4  299.35   36.29
   1   4   4  292.85   29.97
   1   4   4  357.58   32.07
  -1   4  -4  259.63   37.70
  -1   4  -4  285.04   34.09
  -1   4  -4  281.31   57.12
   1  -4   4  303.07   29.48
  -1  -4  -4  236.76   30.75
   1  -4   4  270.84   26.76
   1  -4   4  291.29   29.00
  -1  -4  -4  355.17   33.06
   1  -4   4  334.45   34.08
   1  -4   4  336.55   41.00
  -1  -4  -4  289.00   16.54
  -1  -4  -4  363.86   34.66
   1  -4   4  265.50   29.26
  -1  -4  -4  273.96   30.20
  -1   4  -5  780.61   93.82
  -1   4  -5  631.33   50.56
  -1   4  -5  738.93   59.62
   1   4   5  822.38   69.65
   1   4   5  720.25   61.53
  -1   4  -5  723.44   61.85
   1   4   5  759.93   58.31
  -1   4  -5  719.32   61.39
  -1   4  -5  727.55   50.25
  -1   4  -5  731.46   64.69
   1  -4   5  787.29   68.16
   1  -4   5  708.82   56.70
   1  -4   5  639.11   62.72
  -1  -4  -5  631.36   64.10
  -1  -4  -5  647.50   56.23
  -1  -4  -5  571.90   50.55
   1  -4   5  661.01   55.24
   1  -4   5  602.81   39.66
   1  -4   5  700.36   62.22
  -1  -4  -5  653.50   64.85
  -1   4  -6  223.26   23.75
  -1   4  -6  209.51   22.56
  -1   4  -6  193.72   13.64
   1   4   6  222.99   24.59
   1  -4   6  227.62   18.48
   1  -4   6  234.81   37.21
   1  -4   6  242.24   25.94
  -1  -4  -6  201.66   42.57
  -1  -4  -6  202.88   18.22
  -1  -4  -6  221.50   20.63
  -1  -4  -6  220.53   38.77
   1   4   7  192.26   23.76
  -1   4  -7  188.56   20.18
  -1   4  -7  188.72   22.11
   1  -4   7  170.56   19.19
   1  -4   7  177.21   21.62
   1  -4   7  168.47   13.79
  -1  -4  -7  155.70   14.43
  -1  -4  -7  150.75   14.80
  -1  -4  -7  180.97   23.91
  -1  -4  -7  166.49   34.60
   1   4   8   12.98   11.78
  -1   4  -8    7.19    9.39
   1  -4   8   10.01    8.82
   1  -4   8   11.31    4.29
  -1  -4  -8    9.61    5.63
  -1  -4  -8    7.17    4.66
  -1  -4  -8    8.91    5.03
  -1   4  -9   28.12    7.06
  -1   4  -9   28.21    6.04
   1   4   9   28.97    8.49
   1  -4   9   25.06    4.88
  -1  -4  -9   20.36    3.23
   1  -4   9   26.93    6.47
  -1  -4  -9   23.29    6.08
  -1  -4  -9   25.40    7.58
   1   4  10    9.19    4.67
  -1   4 -10    3.57    2.06
  -1   4 -10    7.50    3.89
  -1   4 -10    5.76    2.79
  -1  -4 -10    6.19    4.04
   1  -4  10    9.40    3.37
  -1  -4 -10    8.28    2.97
   1   5 -11   39.75   14.52
  -1   5  11   46.30    9.09
   1  -5 -11   47.82    8.42
   1  -5 -11   34.34    5.79
   1   5 -10   53.57    8.65
  -1   5  10   67.73   19.97
   1   5 -10   54.83    6.50
   1   5 -10   63.84   11.77
   1  -5 -10   62.09    8.63
   1  -5 -10   49.66    6.38
   1  -5 -10   69.42   11.86
  -1  -5  10   63.96    7.59
  -1  -5  10   67.02    7.54
   1   5  -9    7.97    2.80
   1   5  -9   11.74    5.64
  -1   5   9   11.72    6.03
   1  -5  -9   12.68    7.16
   1  -5  -9    8.72    3.83
  -1  -5   9    8.28    4.19
   1  -5  -9   10.95   10.38
  -1  -5   9   10.36    4.37
  -1  -5   9   10.47    4.53
   1   5  -8   78.95   22.56
  -1   5   8   69.36   14.07
   1   5  -8   62.16    8.75
   1  -5  -8   66.63   13.61
   1  -5  -8   63.54   18.26
  -1  -5   8   64.70   19.87
  -1  -5   8   70.65   11.62
  -1  -5   8   55.53    6.33
   1  -5  -8   61.26    9.79
   1   5  -7   27.84    6.21
   1   5  -7   25.92    8.76
   1   5  -7   26.34    6.43
   1  -5  -7   24.69    6.12
   1  -5  -7   30.36    7.85
   1  -5  -7   31.79    9.07
  -1  -5   7   23.47    4.04
  -1  -5   7   28.50    8.09
  -1  -5   7   30.66    8.66
  -1   5   6  131.71   14.85
   1   5  -6  107.50   20.17
   1   5  -6  114.22   14.30
   1   5  -6  109.51    6.73
   1   5  -6  117.96   19.41
   1   5  -6  103.57   13.35
  -1   5   6  155.38   30.31
  -1   5   6  132.24   22.40
   1   5  -6  136.67   16.42
   1   5  -6  116.27   15.22
   1  -5  -6   87.79   11.10
   1  -5  -6   83.88   16.16
   1  -5  -6   95.93   14.97
   1  -5  -6   91.42   16.33
  -1  -5   6   90.55    6.76
  -1  -5   6   97.39   16.51
  -1  -5   6   69.57    7.47
  -1  -5   6   95.17    7.27
  -1  -5   6   96.43   28.54
  -1   5   5  731.18   73.70
  -1   5   5  827.54   69.48
   1   5  -5  836.82   71.83
   1   5  -5  772.43   94.80
   1   5  -5  775.42   71.19
   1   5  -5  795.59   88.35
   1   5  -5  936.64   87.18
   1   5  -5  836.38   59.55
  -1   5   5  928.03   71.02
   1   5  -5  766.22   71.72
   1  -5  -5  694.63   72.61
   1  -5  -5  753.31   62.09
   1  -5  -5  777.11   72.87
  -1  -5   5  777.26   74.49
  -1  -5   5  585.12   48.97
   1  -5  -5  707.55   49.30
  -1  -5   5  953.79   65.80
  -1  -5   5  775.56   74.95
  -1  -5   5  819.41   79.64
   1   5  -4  782.47   79.23
   1   5  -4  868.08   91.11
  -1   5   4  903.61   85.97
   1   5  -4  846.28   68.02
   1   5  -4  941.69  104.97
   1   5  -4  847.48   77.39
  -1   5   4  855.29   79.20
   1   5  -4  889.10   96.82
   1  -5  -4  819.55   89.47
   1  -5  -4  715.30   76.95
   1  -5  -4  890.36  122.24
  -1  -5   4  833.14   83.84
   1  -5  -4  846.38   55.63
   1  -5  -4  852.97  119.63
  -1  -5   4  854.64   74.91
  -1  -5   4  811.87   87.47
  -1  -5   4  778.03   64.94
  -1  -5   4  838.66   73.92
  -1  -5   4  744.88   53.90
   1   5  -3  106.67   14.89
  -1   5   3  107.78   17.62
   1   5  -3   97.23   18.76
   1   5  -3  112.28   18.87
   1   5  -3  113.64   14.05
   1   5  -3  109.33   12.89
   1   5  -3  120.58   14.39
  -1   5   3  121.15   16.20
   1  -5  -3  111.21   10.73
   1  -5  -3  113.84    6.66
   1  -5  -3  123.80   36.18
   1  -5  -3  112.84   14.37
   1  -5  -3   94.73   16.85
   1  -5  -3  118.66   15.20
  -1  -5   3   83.94    5.68
  -1  -5   3  106.83   19.04
  -1  -5   3  119.51   35.68
  -1  -5   3  125.36   34.19
  -1  -5   3  109.45   13.90
  -1  -5   3  108.64    6.83
   1   5  -2  204.17   27.25
   1   5  -2  208.90   17.46
  -1   5   2  214.16   22.54
   1   5  -2  217.13   21.03
   1  -5  -2  232.28   23.73
   1  -5  -2  223.60   12.70
   1  -5  -2  218.27   29.26
   1  -5  -2  239.77   36.85
   1  -5  -2  223.33   18.08
   1  -5  -2  224.87   17.73
  -1  -5   2  242.91   24.37
   1  -5  -2  218.05   16.67
  -1  -5   2  244.37   32.95
  -1  -5   2  222.49   22.14
  -1  -5   2  225.64   10.59
  -1  -5   2  246.93   27.93
   1   5  -1 1686.63  151.64
   1   5  -1 1931.62  193.72
   1  -5  -1 1496.48  139.41
   1  -5  -1 1786.81  186.24
   1  -5  -1 1634.77  131.67
   1  -5  -1 1405.07  132.04
   1  -5  -1 1672.83  132.23
   1  -5  -1 1651.25  146.39
  -1  -5   1 1736.09  129.44
  -1  -5   1 1649.42  133.75
  -1  -5   1 1575.93  136.90
  -1  -5   1 1717.35  189.18
  -1  -5   1 1776.02  158.31
  -1  -5   1 1852.94  197.96
  -1  -5   1 1618.49  140.41
   1   5   0 9143.42 1381.20
  -1   5   0 8818.04 1349.80
   1   5   0 9219.45 1450.82
  -1   5   0 7302.08 1200.30
   1  -5   0 8306.18 1264.22
   1  -5   0 9300.47 1361.03
   1  -5   0 8582.12 1281.12
   1  -5   0 7764.25 1170.47
   1  -5   0 8592.50 1306.40
  -1  -5   0 8967.43 1353.71
   1  -5   0 7089.42 1127.86
   1  -5   0 9211.27 1386.11
  -1  -5   0 9073.00 1332.13
  -1  -5   0 9492.14 1438.05
  -1  -5   010020.55 1498.95
  -1  -5   0 9176.55 1424.02
  -1  -5   0 8885.23 1347.57
  -1  -5   0 9089.38 1341.44
  -1  -5   0 8781.63 1402.62
   1   5   1 4169.50  498.03
   1   5   1 4359.69  511.76
  -1   5  -1 3921.74  505.44
  -1   5  -1 4288.77  509.35
   1  -5   1 4710.61  514.25
   1  -5   1 4569.90  534.26
   1  -5   1 4044.25  509.20
   1  -5   1 4417.28  510.61
   1  -5   1 4330.20  513.69
  -1  -5  -1 4656.55  517.20
  -1  -5  -1 4241.81  498.33
  -1  -5  -1 4233.06  499.90
  -1  -5  -1 4078.50  476.16
  -1  -5  -1 3774.66  457.99
  -1  -5  -1 4494.74  530.95
  -1  -5  -1 4246.63  451.53
  -1  -5  -1 4402.69  513.87
  -1  -5  -1 5128.42  552.44
   1  -5   1 3874.71  454.44
   1   5   2  896.38   88.76
   1   5   2  861.24   72.00
  -1   5  -2  914.85   93.68
  -1   5  -2  731.44   62.72
  -1   5  -2  872.19  107.40
   1  -5   2  648.07   59.66
   1  -5   2  863.87   77.38
  -1  -5  -2  688.21   38.75
   1  -5   2  705.51   62.58
   1  -5   2  692.61   65.54
  -1  -5  -2  748.46   60.36
  -1  -5  -2  654.52   56.98
  -1  -5  -2  664.15   60.52
  -1  -5  -2  676.33   41.81
  -1  -5  -2  701.85   60.31
  -1  -5  -2  709.94   53.14
  -1  -5  -2  730.64   50.01
   1  -5   2  734.29   58.16
  -1   5  -3  201.74   24.98
  -1   5  -3  168.62   23.88
  -1   5  -3  195.41   18.44
   1   5   3  207.38   19.85
   1   5   3  200.04   21.52
  -1   5  -3  194.91   18.61
  -1   5  -3  217.74   28.77
  -1   5  -3  219.25   30.78
   1  -5   3  135.12   18.18
   1  -5   3  125.55   21.32
   1  -5   3  117.46   21.96
   1  -5   3  111.79   17.65
  -1  -5  -3  115.01   14.36
   1  -5   3  110.76   26.27
  -1  -5  -3  127.41    5.21
  -1  -5  -3  115.26   27.16
  -1  -5  -3  113.82    9.08
  -1  -5  -3  116.89    6.21
  -1  -5  -3  110.19    7.77
  -1  -5  -3  113.81   17.72
   1   5   4  748.50   62.54
  -1   5  -4  732.27   56.64
  -1   5  -4  733.01   70.91
  -1   5  -4  745.82   74.51
   1   5   4  790.36   67.52
  -1   5  -4  702.66   69.43
  -1   5  -4  703.48   57.98
  -1   5  -4  664.69   44.18
  -1   5  -4  722.49   80.96
   1  -5   4  759.03   68.69
   1  -5   4  796.66   73.61
   1  -5   4  602.03   55.39
   1  -5   4  730.79   54.48
  -1  -5  -4  630.64   77.42
   1  -5   4  613.07   54.51
  -1  -5  -4  682.67   64.73
   1  -5   4  691.01   57.10
  -1  -5  -4  553.54   54.36
  -1   5  -5  223.50   24.47
  -1   5  -5  184.71   11.81
   1   5   5  232.89   21.18
  -1   5  -5  217.56   20.70
   1   5   5  220.06   22.01
  -1   5  -5  216.78   23.48
   1   5   5  238.18   25.56
  -1   5  -5  230.82   26.90
  -1   5  -5  206.44   20.70
  -1   5  -5  214.80   20.19
   1  -5   5  231.69   23.19
   1  -5   5  168.61   22.65
   1  -5   5  204.64   21.10
   1  -5   5  210.89   17.77
  -1  -5  -5  265.28   45.58
  -1  -5  -5  158.76   18.69
  -1  -5  -5  198.68   21.89
   1  -5   5  184.56   12.18
  -1  -5  -5  193.11   38.17
   1  -5   5  212.84   24.28
  -1   5  -6  308.10   29.72
  -1   5  -6  315.97   28.50
   1  -5   6  289.05   31.29
   1  -5   6  295.26   47.35
  -1  -5  -6  280.49   26.37
   1  -5   6  290.27   25.14
  -1  -5  -6  233.92   30.19
  -1  -5  -6  273.16   50.54
  -1   5  -7  162.45   20.33
   1   5   7  157.95   22.84
  -1   5  -7  164.60   19.99
   1  -5   7  185.36   15.75
   1  -5   7  186.78   32.73
   1  -5   7  184.06   21.11
  -1  -5  -7  175.08   22.18
  -1  -5  -7  166.74   17.25
  -1  -5  -7  182.94   22.40
  -1  -5  -7  183.05   22.98
   1   5   8  253.71   44.50
  -1   5  -8  226.96   33.70
  -1   5  -8  226.28   22.10
   1  -5   8  216.22   21.24
   1  -5   8  204.27   20.83
  -1  -5  -8  201.11   22.75
  -1  -5  -8  185.29   14.38
  -1  -5  -8  180.25   22.90
  -1  -5  -8  203.07   22.84
  -1   5  -9   19.73    5.75
  -1   5  -9   50.17   10.80
   1   5   9   27.23    7.72
   1  -5   9   15.03    5.11
  -1  -5  -9   14.05    6.28
   1  -5   9   20.04    5.50
   1   5  10   20.28    6.92
  -1   5 -10   19.23    5.11
   1  -5  10   22.25    4.45
  -1  -5 -10   14.31    8.86
  -1  -5 -10   17.25    9.72
   1   6 -11   33.14    6.00
  -1   6  11   40.69    7.41
   1  -6 -11   31.02    6.89
   1  -6 -11   17.33    3.60
  -1   6  10    6.24    9.33
   1   6 -10    4.62    3.64
   1   6 -10    4.77    4.68
   1  -6 -10    6.96    2.95
   1  -6 -10    8.98    5.11
   1  -6 -10    7.32    2.94
  -1  -6  10   11.12    3.43
  -1  -6  10   10.13    3.59
  -1   6   9  100.04   16.07
   1   6  -9   75.52    8.49
   1   6  -9   61.68   13.95
   1   6  -9  114.36   14.00
   1  -6  -9   75.94   11.00
   1  -6  -9   74.69    9.41
  -1  -6   9   85.68   12.12
  -1  -6   9   85.60   12.79
   1   6  -8  286.51   23.97
   1   6  -8  272.57   23.75
   1   6  -8  312.18   47.50
   1  -6  -8  303.10   25.61
   1  -6  -8  325.92   35.36
   1  -6  -8  301.39   44.50
  -1  -6   8  329.80   32.63
  -1  -6   8  333.06   49.95
   1   6  -7   83.64   13.87
   1   6  -7   88.33   10.70
   1   6  -7   86.32   12.65
   1  -6  -7   85.49   10.27
   1  -6  -7   95.09   16.37
   1  -6  -7   94.92   14.98
  -1  -6   7   97.88   16.11
  -1  -6   7   92.46   15.33
  -1  -6   7   84.24    8.10
  -1   6   6  290.17   26.81
   1   6  -6  254.16   25.93
   1   6  -6  208.95   25.41
   1   6  -6  231.76   32.81
   1   6  -6  239.03   20.32
   1  -6  -6  288.92   29.98
   1  -6  -6  284.09   30.94
   1  -6  -6  258.50   30.73
  -1  -6   6  257.49   17.30
  -1  -6   6  378.01   22.34
   1  -6  -6  277.06   22.35
  -1  -6   6  239.53   19.05
  -1  -6   6  302.50   32.96
  -1  -6   6  315.90   50.56
  -1   6   5  380.55   28.04
  -1   6   5  332.97   39.85
   1   6  -5  401.43   45.07
   1   6  -5  336.34   36.73
  -1   6   5  361.20   34.18
   1   6  -5  355.80   33.69
   1   6  -5  371.09   32.43
   1   6  -5  564.59   41.81
   1   6  -5  357.89   25.98
   1  -6  -5  338.25   40.02
   1  -6  -5  331.70   27.08
   1  -6  -5  331.17   39.01
   1  -6  -5  359.84   37.76
  -1  -6   5  376.63   43.35
  -1  -6   5  371.69   39.59
   1  -6  -5  340.70   20.46
  -1  -6   5  380.86   22.84
  -1  -6   5  278.74   20.31
  -1  -6   5  354.70   42.00
  -1   6   4  817.54   72.22
  -1   6   4  852.94   75.43
   1   6  -4  770.80   78.98
   1   6  -4  779.02   65.32
   1   6  -4  824.08   64.40
   1   6  -4  876.55   71.41
   1   6  -4  753.21   72.19
   1   6  -4  876.15   86.52
   1  -6  -4  625.12   61.73
   1  -6  -4  700.90   44.26
   1  -6  -4  792.83  105.09
   1  -6  -4  619.49   49.82
   1  -6  -4  731.69   72.63
  -1  -6   4  735.43   64.61
  -1  -6   4  600.28   68.97
  -1  -6   4  610.50   46.60
  -1  -6   4  631.41   49.61
  -1  -6   4  745.86   73.43
  -1  -6   4  736.88   66.55
   1   6  -3 1004.26   84.44
   1   6  -3  918.97   87.46
   1   6  -3  948.09   77.41
   1   6  -3  992.69   86.17
   1  -6  -3  928.71   77.80
   1  -6  -3  895.11   64.12
   1  -6  -3  979.91  100.76
   1  -6  -3  997.98   87.44
   1  -6  -3  999.74   66.44
   1  -6  -3  949.31   59.63
   1  -6  -3 1009.57   75.89
  -1  -6   3 1001.30   65.60
  -1  -6   3  983.75   84.57
  -1  -6   3 1001.98   98.59
  -1  -6   3  895.94   87.50
  -1  -6   3 1086.47  105.82
   1   6  -2 1850.02  182.34
   1   6  -2 1783.13  148.02
   1   6  -2 1918.03  171.70
   1  -6  -2 1654.76  157.55
   1  -6  -2 1691.02  134.69
   1  -6  -2 1719.24  142.72
   1  -6  -2 1650.57  173.15
   1  -6  -2 1730.38  147.10
   1  -6  -2 1407.91  181.20
   1  -6  -2 1742.42  133.85
  -1  -6   2 1720.57  201.11
  -1  -6   2 1660.44  124.76
  -1  -6   2 1652.35  152.87
  -1  -6   2 1710.02  157.32
   1   6  -1 2407.34  258.42
   1   6  -1 2111.61  209.64
   1  -6  -1 2051.45  194.68
   1  -6  -1 2021.87  199.72
   1  -6  -1 2428.67  256.48
   1  -6  -1 2260.44  201.32
   1  -6  -1 2292.27  215.03
   1  -6  -1 2280.99  199.16
  -1  -6   1 2467.90  234.99
  -1  -6   1 2239.61  197.82
  -1  -6   1 2392.85  265.13
  -1  -6   1 2215.88  245.17
  -1  -6   1 2220.65  229.35
  -1  -6   1 2374.19  200.75
  -1  -6   1 2150.93  200.13
  -1   6   0 2922.57  350.18
   1   6   0 3003.42  312.41
   1  -6   0 2840.76  293.23
   1  -6   0 2956.99  300.65
   1  -6   0 2790.28  303.18
   1  -6   0 2483.15  284.94
   1  -6   0 2949.57  280.13
   1  -6   0 3070.33  296.09
  -1  -6   0 3295.14  322.69
  -1  -6   0 2756.23  321.63
  -1  -6   0 2987.92  305.78
  -1  -6   0 3057.80  334.49
  -1  -6   0 3175.48  314.86
   1  -6   0 2925.65  305.89
  -1  -6   0 2992.09  310.84
  -1  -6   0 3032.41  308.80
  -1   6  -1 2672.42  272.50
   1   6   1 2778.45  274.21
  -1   6  -1 2545.37  357.35
   1  -6   1 2480.58  253.58
   1  -6   1 2558.46  253.64
   1  -6   1 2346.02  262.69
   1  -6   1 2292.78  225.54
   1  -6   1 2499.88  269.69
  -1  -6  -1 2504.18  249.86
  -1  -6  -1 2148.75  226.13
  -1  -6  -1 2706.73  249.70
  -1  -6  -1 2497.58  248.47
  -1  -6  -1 3638.21  314.90
  -1  -6  -1 2560.31  247.80
  -1  -6  -1 2367.22  213.89
  -1  -6  -1 2482.45  230.13
  -1  -6  -1 2457.96  247.55
   1   6   2 1944.61  201.78
   1   6   2 2002.87  228.74
  -1   6  -2 1898.46  205.12
  -1   6  -2 2106.20  250.84
   1  -6   2 2161.80  188.76
   1  -6   2 2095.49  194.40
   1  -6   2 2017.79  201.62
   1  -6   2 2264.72  234.12
  -1  -6  -2 1884.85  191.63
  -1  -6  -2 1785.51  176.36
   1  -6   2 1844.87  185.77
  -1  -6  -2 2098.23  197.37
  -1  -6  -2 2084.64  186.77
  -1  -6  -2 2036.63  199.03
  -1  -6  -2 1882.13  168.90
  -1  -6  -2 2772.06  220.89
  -1  -6  -2 2222.40  176.73
  -1   6  -3 1102.64  103.49
  -1   6  -3 1028.98   89.44
  -1   6  -3 1043.74   87.70
   1   6   3 1098.07   91.19
  -1   6  -3  846.41   65.63
   1  -6   3  863.31   71.84
   1  -6   3  882.86   84.39
   1  -6   3  801.85   63.79
  -1  -6  -3  881.94   74.29
  -1  -6  -3  859.92   69.32
  -1  -6  -3  893.45   56.53
  -1  -6  -3  853.15   78.14
   1  -6   3  819.83   77.22
   1  -6   3 1014.67   88.55
  -1   6  -4  342.55   38.21
  -1   6  -4  293.29   17.63
   1   6   4  344.91   54.15
  -1   6  -4  313.84   39.21
  -1   6  -4  344.95   43.45
  -1   6  -4  324.50   26.62
  -1   6  -4  354.77   29.02
   1   6   4  457.95   39.77
  -1   6  -4  342.57   31.71
   1  -6   4  346.50   24.61
   1  -6   4  389.05   37.65
   1  -6   4  396.61   43.33
  -1  -6  -4  314.63   33.41
  -1  -6  -4  317.72   27.31
   1  -6   4  326.15   43.06
   1  -6   4  354.97   28.05
  -1  -6  -4  406.73   38.52
   1  -6   4  301.25   31.18
   1   6   5  149.90   17.00
  -1   6  -5  132.51   16.45
  -1   6  -5  159.86   21.90
  -1   6  -5  141.20   13.81
  -1   6  -5  152.41   17.89
   1  -6   5  118.80   29.03
   1  -6   5  143.77   12.31
   1  -6   5  153.00   19.95
   1  -6   5  131.99   10.13
  -1  -6  -5  126.36   16.14
   1  -6   5  152.20   16.55
   1  -6   5  140.59   17.76
  -1  -6  -5  104.37   14.34
  -1  -6  -5  143.17   18.25
  -1  -6  -5  125.13   20.56
  -1   6  -6  297.80   49.63
   1   6   6  323.59   31.59
  -1   6  -6  298.10   27.37
   1  -6   6  336.52   52.36
   1  -6   6  337.92   29.88
   1  -6   6  338.53   53.89
  -1  -6  -6  320.68   36.20
  -1  -6  -6  326.64   31.54
  -1  -6  -6  317.57   31.39
  -1  -6  -6  276.33   23.24
  -1   6  -7  214.89   21.96
  -1   6  -7  223.42   25.04
   1  -6   7  226.66   25.70
   1  -6   7  242.42   23.93
   1  -6   7  227.55   20.26
  -1  -6  -7  198.67   16.69
  -1  -6  -7  216.90   22.28
  -1  -6  -7  224.85   27.22
  -1  -6  -7  259.38   26.27
  -1   6  -8  136.03   24.04
   1   6   8  177.83   36.32
  -1   6  -8  148.62   17.50
   1  -6   8  152.35   15.82
   1  -6   8  151.95   17.69
   1  -6   8  156.51   18.38
  -1  -6  -8  135.25   10.51
  -1  -6  -8  140.99   21.48
  -1  -6  -8  154.08   19.53
  -1  -6  -8  143.60   17.10
   1   6   9   20.00    6.20
  -1   6  -9   15.59    9.13
  -1   6  -9   13.83    4.17
   1  -6   9   16.74    4.15
   1  -6   9   17.39    4.78
  -1  -6  -9    7.21    2.71
  -1  -6  -9   13.99    5.39
  -1  -6  -9   12.93    4.85
  -1   6 -10   18.14    3.95
   1   6  10   22.24    6.12
  -1   6 -10    0.88    3.78
  -1   6 -10   22.06    4.22
  -1  -6 -10   12.82    7.47
   1  -6  10   21.60    3.43
  -1   7  11   19.90    8.11
   1  -7 -11   49.54    8.15
  -1   7  10    6.70    9.03
   1   7 -10    3.98    3.73
   1   7 -10    5.64    3.96
   1  -7 -10    7.26    3.20
   1  -7 -10    4.54    2.27
   1  -7 -10   11.54    4.92
  -1  -7  10   10.89    3.83
  -1  -7  10   11.25    3.56
   1   7  -9  148.82   24.08
   1   7  -9  207.01   17.37
   1   7  -9  240.92   22.75
   1  -7  -9  173.48   15.33
   1  -7  -9  223.97   25.71
   1  -7  -9  209.62   21.53
  -1  -7   9  232.85   36.93
  -1  -7   9  231.84   23.05
   1   7  -8  159.01   25.96
   1   7  -8  163.67   14.61
   1   7  -8  173.57   31.27
  -1   7   8  186.35   25.79
   1  -7  -8  193.33   22.35
   1  -7  -8  170.40   21.63
  -1  -7   8  208.01   23.90
  -1  -7   8  208.05   24.46
   1   7  -7  230.71   20.05
   1   7  -7  221.02   24.73
   1   7  -7  233.36   24.00
   1  -7  -7  395.82   49.91
   1  -7  -7  213.55   18.36
   1  -7  -7  251.33   28.97
  -1  -7   7  238.71   28.36
  -1  -7   7  254.87   50.18
   1   7  -6  117.45   17.39
   1   7  -6  150.92   15.86
   1   7  -6  120.83   12.58
   1   7  -6  124.82   12.87
   1  -7  -6  123.98   18.59
   1  -7  -6  112.11   18.52
   1  -7  -6  109.16   10.75
   1  -7  -6  114.53   19.13
  -1  -7   6  127.05   21.27
  -1  -7   6  113.09    9.92
  -1  -7   6  117.40   30.00
  -1   7   5  712.99   50.00
   1   7  -5  689.55   51.81
   1   7  -5  699.08   61.47
   1   7  -5  687.96   57.04
   1   7  -5  742.57   75.62
   1   7  -5  649.25   63.93
  -1   7   5  687.16   60.75
   1   7  -5  697.07   57.00
   1  -7  -5  529.24   59.13
   1  -7  -5  600.20   47.34
   1  -7  -5  667.87   64.13
   1  -7  -5  615.05   63.48
  -1  -7   5  572.17   45.98
  -1  -7   5  715.04   70.34
  -1  -7   5  673.28   73.78
  -1  -7   5  640.86   40.29
  -1  -7   5  662.52   71.76
   1   7  -4   54.30   10.44
   1   7  -4   55.76   15.60
   1   7  -4   52.87    9.43
  -1   7   4   58.41   13.42
   1   7  -4   54.23   15.77
   1   7  -4   59.46   12.07
   1  -7  -4   70.88   11.32
   1  -7  -4   87.36   25.49
   1  -7  -4   76.39    4.86
   1  -7  -4   66.35    6.00
   1  -7  -4   79.24   15.39
  -1  -7   4   64.12   15.30
  -1  -7   4   71.94    4.70
  -1  -7   4   62.65    6.23
  -1  -7   4   79.49   12.76
  -1  -7   4   80.85   14.11
  -1  -7   4   81.84   15.26
   1   7  -3  377.76   33.65
   1   7  -3  383.06   28.85
   1   7  -3  354.73   27.04
   1   7  -3  352.13   35.35
   1  -7  -3  312.37   17.68
   1  -7  -3  308.61   22.44
   1  -7  -3  310.73   37.89
   1  -7  -3  306.44   37.74
   1  -7  -3  300.93   20.00
   1  -7  -3  281.82   14.77
   1  -7  -3  328.47   30.88
  -1  -7   3  292.81   19.14
  -1  -7   3  344.43   42.93
  -1  -7   3  286.29   32.42
  -1  -7   3  329.79   37.91
  -1  -7   3  303.25   30.36
   1   7  -2  296.02   37.29
   1   7  -2  294.09   44.42
   1   7  -2  254.48   17.61
   1  -7  -2  266.35   20.78
   1  -7  -2  251.70   21.20
   1  -7  -2  262.91   18.81
   1  -7  -2  237.88   26.27
   1  -7  -2  260.60   36.89
   1  -7  -2  264.85   19.37
  -1  -7   2  260.91   14.93
  -1  -7   2  268.02   20.75
  -1  -7   2  282.11   51.48
  -1  -7   2  262.79   40.79
  -1  -7   2  310.38   73.09
  -1  -7   2  274.29   27.31
   1   7  -1  242.02   26.41
   1   7  -1  272.06   38.09
   1   7  -1  213.18   14.89
   1  -7  -1  303.35   23.90
   1  -7  -1  309.32   24.27
   1  -7  -1  276.38   26.72
   1  -7  -1  328.41   40.07
   1  -7  -1  289.55   21.07
   1  -7  -1  314.73   19.92
  -1  -7   1  310.97   41.40
  -1  -7   1  299.56   16.29
  -1  -7   1  301.30   18.20
  -1  -7   1  296.61   27.27
  -1  -7   1  296.76   22.33
  -1  -7   1  291.03   22.26
   1  -7   0  418.22   35.69
   1  -7   0  426.82   32.35
   1  -7   0  379.90   30.44
   1  -7   0  392.76   25.18
   1  -7   0  399.29   40.42
   1  -7   0  430.76   28.98
   1  -7   0  370.58   41.84
  -1  -7   0  376.10   45.38
  -1  -7   0  423.85   33.18
  -1  -7   0  398.71   23.36
  -1  -7   0  436.53   29.60
  -1  -7   0  400.82   32.55
  -1  -7   0  424.65   35.71
  -1  -7   0  451.93   31.71
  -1   7  -1  294.95   50.73
  -1   7  -1  302.71   37.46
   1  -7   1  404.69   30.39
   1  -7   1  458.69   62.43
   1  -7   1  444.82   36.62
   1  -7   1  426.68   32.01
  -1  -7  -1  388.22   20.95
  -1  -7  -1  444.36   36.59
  -1  -7  -1  434.86   51.88
  -1  -7  -1  388.30   35.18
  -1  -7  -1  432.55   35.76
  -1  -7  -1  416.62   25.67
  -1  -7  -1  424.91   25.68
  -1  -7  -1  468.97   33.21
   1  -7   1  418.26   50.30
  -1   7  -2   66.77   13.07
   1   7   2   66.22   11.61
   1   7   2   64.70   15.93
  -1   7  -2   68.99   19.45
   1  -7   2   30.50    8.55
   1  -7   2   29.59    6.71
   1  -7   2   37.04   13.03
  -1  -7  -2   26.14    7.08
   1  -7   2   31.54   10.58
   1  -7   2   27.55    9.99
  -1  -7  -2   31.19    9.19
  -1  -7  -2   29.02    8.35
  -1  -7  -2   26.97    9.17
  -1  -7  -2   30.28    7.59
  -1  -7  -2   31.46    8.46
  -1   7  -3  224.96   15.70
   1   7   3  299.38   28.66
  -1   7  -3  262.52   33.96
  -1   7  -3  290.86   28.06
  -1   7  -3  297.24   29.81
   1  -7   3  263.31   28.38
   1  -7   3  295.17   30.30
   1  -7   3  276.67   18.48
   1  -7   3  254.28   21.07
  -1  -7  -3  262.21   22.90
  -1  -7  -3  250.96   26.26
   1  -7   3  250.78   27.84
  -1  -7  -3  254.83   18.96
  -1   7  -4  155.17   18.15
   1   7   4  210.58   39.27
  -1   7  -4  155.03   25.82
   1   7   4  160.74   34.08
  -1   7  -4  160.78   21.98
  -1   7  -4  163.42   28.08
  -1   7  -4  167.81   16.66
  -1   7  -4  137.55   11.86
   1  -7   4  174.24   21.32
   1  -7   4  144.81   11.56
   1  -7   4  178.73   17.10
   1  -7   4  133.07   19.21
  -1  -7  -4  142.93   13.37
  -1  -7  -4  150.05   16.22
  -1  -7  -4  131.91   24.47
   1  -7   4  146.64   14.72
  -1  -7  -4  139.02   19.27
  -1   7  -5   34.21    5.73
  -1   7  -5   36.19   10.03
   1   7   5   39.02    8.68
  -1   7  -5   38.40   12.55
   1  -7   5   48.49   10.92
   1  -7   5   41.22    5.50
   1  -7   5   35.39    8.29
   1  -7   5   41.90   10.21
  -1  -7  -5   29.49    7.36
   1  -7   5   42.59    5.32
  -1  -7  -5   46.30   10.34
  -1  -7  -5   35.91    7.62
  -1  -7  -5   39.36   11.54
  -1   7  -6   64.06   22.29
   1   7   6   43.80    9.43
  -1   7  -6   35.99    6.35
   1  -7   6   46.13   19.79
   1  -7   6   35.67    9.50
   1  -7   6   30.41    9.69
  -1  -7  -6   45.67    8.87
  -1  -7  -6   36.09    9.76
  -1  -7  -6   31.86    5.97
  -1  -7  -6   36.67   12.08
  -1   7  -7  367.31   39.04
   1   7   7  390.46   39.88
  -1   7  -7  347.80   30.81
   1  -7   7  404.03   40.05
   1  -7   7  397.36   34.63
   1  -7   7  414.91   35.09
  -1  -7  -7  402.03   38.11
  -1  -7  -7  396.38   36.47
  -1  -7  -7  354.97   26.48
  -1  -7  -7  412.05   43.73
  -1   7  -8   17.80    6.64
  -1   7  -8   13.80    7.82
   1  -7   8   18.66    7.03
   1  -7   8   22.38    6.92
   1  -7   8   20.82    5.07
  -1  -7  -8   19.58    5.41
  -1  -7  -8   17.89    7.41
  -1  -7  -8   17.66    8.53
   1   7   9   37.61    7.83
  -1   7  -9   35.45   11.22
  -1   7  -9   28.70    4.91
   1  -7   9   29.43    4.83
   1  -7   9   31.96    7.00
  -1  -7  -9   24.40    9.48
  -1  -7  -9   18.74    4.34
  -1  -7  -9   27.76    7.51
   1   7  10   23.78    5.25
  -1   7 -10    0.35    3.81
  -1   7 -10   18.84    3.97
  -1  -7 -10   27.98    4.56
  -1  -7 -10    6.22    3.14
   1   8 -10   24.02    5.23
   1   8 -10   23.05    4.01
   1  -8 -10   26.24    7.91
   1  -8 -10   26.27    5.83
  -1  -8  10   29.94    6.28
  -1  -8  10   30.78    6.61
   1   8  -9  137.86   13.95
  -1   8   9  157.65   21.75
   1   8  -9  137.46   15.56
   1  -8  -9  190.29   21.96
  -1  -8   9  154.43   19.00
  -1  -8   9  147.91   31.96
   1  -8  -9  139.19   17.77
   1   8  -8  175.68   18.11
   1   8  -8  160.49   13.29
   1   8  -8  184.50   31.92
  -1   8   8  185.30   24.65
   1  -8  -8  187.70   22.66
  -1  -8   8  199.37   24.41
  -1  -8   8  204.62   24.86
   1   8  -7    8.45    6.02
   1   8  -7    9.81    3.39
   1   8  -7   13.02    4.41
   1  -8  -7    8.04   12.16
   1  -8  -7   14.94   12.40
  -1  -8   7   12.13    7.48
  -1  -8   7   11.10    7.01
   1   8  -6   38.95    6.93
   1   8  -6   42.05    7.47
   1   8  -6   42.22   11.81
   1  -8  -6   46.31   11.80
   1  -8  -6   54.40   22.37
   1  -8  -6   58.62   12.40
  -1  -8   6   70.29   25.27
  -1  -8   6   49.12    6.72
  -1  -8   6   53.43   11.79
   1   8  -5   78.26    9.25
   1   8  -5   63.86    8.63
   1   8  -5   65.32    8.35
  -1   8   5   82.06    7.04
   1   8  -5   77.72   13.55
   1  -8  -5   61.71   14.59
   1  -8  -5   43.80   22.68
  -1  -8   5   69.66   15.80
  -1  -8   5   61.30   20.30
  -1  -8   5   62.41   30.59
   1  -8  -5   59.36   14.15
   1   8  -4  255.26   26.72
   1   8  -4  206.68   28.35
   1   8  -4  218.55   32.25
   1   8  -4  240.76   24.53
   1   8  -4  240.24   20.09
   1  -8  -4  247.38   17.13
   1  -8  -4  273.01   32.28
   1  -8  -4  307.92   47.57
   1  -8  -4  277.90   14.86
   1  -8  -4  274.71   36.72
  -1  -8   4  237.00   49.60
  -1  -8   4  291.55   31.67
  -1  -8   4  281.63   28.54
  -1  -8   4  294.01   32.73
   1   8  -3  339.43   33.59
   1   8  -3  326.96   36.23
   1   8  -3  313.55   24.62
   1   8  -3  340.09   25.71
   1  -8  -3  347.00   26.30
   1  -8  -3  351.39   23.43
   1  -8  -3  357.30   20.00
   1  -8  -3  315.08   16.69
   1  -8  -3  336.17   15.55
   1  -8  -3  362.83   31.05
   1  -8  -3  315.95   35.02
  -1  -8   3  330.78   16.47
  -1  -8   3  339.48   32.37
  -1  -8   3  334.74   52.02
  -1  -8   3  388.07   44.90
  -1  -8   3  373.80   36.78
   1   8  -2 1258.91  148.58
   1   8  -2 1220.34  134.24
   1   8  -2 1004.20   89.46
   1  -8  -2 1348.61  107.50
   1  -8  -2 1193.17  108.70
   1  -8  -2 1343.33  135.70
   1  -8  -2 1308.70   98.26
   1  -8  -2 1348.67  108.06
   1  -8  -2 1328.98  103.94
  -1  -8   2 1344.76  116.65
  -1  -8   2 1417.21  125.44
  -1  -8   2 1309.78  122.93
  -1  -8   2 1483.66  158.34
  -1  -8   2 1376.78  109.27
  -1  -8   2 1333.89   91.25
   1   8  -1  177.24   18.05
   1  -8  -1  140.61   25.78
   1  -8  -1  131.04   13.73
   1  -8  -1  126.73   10.82
   1  -8  -1  120.91   16.24
   1  -8  -1  129.85   10.86
   1  -8  -1  124.02    8.32
  -1  -8   1  121.01   12.56
  -1  -8   1  125.30   16.92
  -1  -8   1  132.34   26.11
  -1  -8   1  126.13   12.44
  -1  -8   1  125.66    8.87
  -1  -8   1  125.25    8.10
  -1  -8   1  152.28   54.57
   1  -8   0  407.28   35.63
   1  -8   0  369.22   28.34
   1  -8   0  356.89   41.98
   1  -8   0  395.90   21.18
   1  -8   0  389.25   40.95
   1  -8   0  382.57   24.71
   1  -8   0  414.81   44.97
  -1  -8   0  412.12   35.35
  -1  -8   0  349.94   33.20
  -1  -8   0  415.95   32.48
  -1  -8   0  385.21   24.59
  -1  -8   0  429.17   76.76
  -1  -8   0  395.77   22.30
  -1  -8   0  432.15   30.07
  -1   8  -1  581.11   64.64
  -1   8  -1  595.05   51.01
   1  -8   1  419.60   30.98
   1  -8   1  427.87   52.67
   1  -8   1  432.43   40.79
  -1  -8  -1  408.85   26.78
  -1  -8  -1  397.93   23.09
  -1  -8  -1  567.05   25.94
  -1  -8  -1  451.15   37.77
  -1  -8  -1  454.58   38.26
  -1  -8  -1  448.54   37.53
  -1  -8  -1  482.19   34.18
   1  -8   1  439.76   32.90
   1  -8   1  450.13   38.03
  -1  -8  -1  440.73   26.24
  -1  -8  -1  410.18   57.20
  -1   8  -2  159.84   29.86
  -1   8  -2  145.23   38.72
   1  -8   2  219.09   23.99
   1  -8   2  233.77   30.67
   1  -8   2  184.95   18.63
   1  -8   2  204.14   24.01
  -1  -8  -2  199.65   12.32
  -1  -8  -2  200.16   14.55
  -1  -8  -2  209.73   30.09
  -1  -8  -2  202.91    8.51
  -1  -8  -2  181.94   16.45
  -1  -8  -2  197.37   21.33
   1  -8   2  199.41   24.86
  -1  -8  -2  207.29   20.58
  -1   8  -3  179.99   19.08
  -1   8  -3  193.79   20.65
   1   8   3  185.05   18.41
  -1   8  -3  124.73    7.63
   1  -8   3  125.29   11.89
   1  -8   3  126.27   18.24
  -1  -8  -3  131.23   16.20
   1  -8   3  151.19   20.29
  -1  -8  -3  128.88    9.68
   1  -8   3  130.84   17.00
  -1  -8  -3  117.28   12.80
   1   8   4  101.23   24.52
  -1   8  -4  106.66   20.49
  -1   8  -4  100.21   31.76
   1   8   4   43.77   12.92
  -1   8  -4  115.24   12.04
  -1   8  -4  101.09   12.98
  -1   8  -4   74.17    6.03
   1  -8   4   55.60   13.34
   1  -8   4   70.48   13.58
  -1  -8  -4   57.40   12.63
  -1  -8  -4   68.48    7.79
   1  -8   4   72.59   11.52
   1  -8   4   59.04    8.35
  -1  -8  -4   20.43   21.37
  -1  -8  -4   60.89    9.71
  -1   8  -5  776.66   72.74
  -1   8  -5  618.65   42.95
   1   8   5  800.25   61.56
   1  -8   5  676.91   61.39
   1  -8   5  479.50   42.97
   1  -8   5  584.10   43.13
  -1  -8  -5  531.60   57.62
   1  -8   5  612.12   58.75
  -1  -8  -5  641.58   61.50
  -1  -8  -5  509.56   44.11
  -1  -8  -5  437.17   40.33
   1   8   6  577.78   51.42
  -1   8  -6  483.15   38.48
  -1   8  -6  616.54   63.56
   1  -8   6  612.95   85.31
   1  -8   6  618.35   57.04
  -1  -8  -6  586.94   57.02
   1  -8   6  562.96   38.29
  -1  -8  -6  571.25   63.79
   1  -8   6  530.93   50.33
  -1  -8  -6  545.74   48.92
  -1  -8  -6  469.44   38.21
  -1   8  -7  515.27   48.80
   1   8   7  611.79   52.92
   1  -8   7  588.99   67.36
   1  -8   7  538.38   44.93
  -1  -8  -7  559.09   52.91
  -1  -8  -7  492.20   35.96
   1  -8   7  565.86   53.62
  -1  -8  -7  511.00   44.28
  -1   8  -8   21.12    4.10
   1   8   8   46.67   12.63
  -1   8  -8   28.91    7.55
   1  -8   8   27.95    5.10
   1  -8   8   24.47    4.86
   1  -8   8   26.46    7.93
  -1  -8  -8   20.59    5.17
  -1  -8  -8   19.85   10.65
  -1   8  -9   22.92   11.03
   1   8   9   30.81    6.97
   1  -8   9   29.54    6.96
  -1  -8  -9   26.65   12.88
  -1  -8  -9   21.16    4.12
   1  -8   9   25.88    6.30
  -1  -8  -9   21.48    4.67
  -1   8 -10    8.11    2.92
  -1   8 -10   -0.01    3.07
  -1  -8 -10    8.45    3.30
   1   9 -10   14.22    3.19
  -1   9  10   15.98   10.47
   1  -9 -10    9.31    8.61
  -1  -9  10   14.52    5.44
   1  -9 -10   13.71    5.98
  -1  -9  10   14.20    8.26
   1   9  -9   76.50    9.46
   1   9  -9   67.38    8.48
  -1   9   9   87.94   13.98
   1  -9  -9   73.68   12.46
  -1  -9   9   80.67   23.40
  -1  -9   9   77.57   13.30
   1   9  -8  362.71   30.56
  -1   9   8  414.96   43.99
   1   9  -8  424.80   56.75
   1  -9  -8  446.10   45.40
  -1  -9   8  484.98   48.34
  -1  -9   8  473.21   46.92
   1  -9  -8  453.96   44.57
   1   9  -7   38.05   10.76
   1   9  -7   35.72    5.18
   1   9  -7   41.21   10.35
   1  -9  -7   39.86   19.86
   1  -9  -7   36.53   10.72
  -1  -9   7   39.34   12.69
  -1  -9   7   36.18   11.41
   1   9  -6   81.75    8.90
   1   9  -6   70.75    8.73
   1   9  -6   79.94   16.83
   1  -9  -6   71.69   16.57
   1  -9  -6   87.74   28.37
   1  -9  -6   75.09   15.19
  -1  -9   6   87.83   19.24
  -1  -9   6   85.94   15.30
  -1  -9   6   77.91    9.97
   1   9  -5  183.74   14.49
   1   9  -5  185.43   14.62
   1  -9  -5  193.72   25.29
   1  -9  -5  155.75   20.91
   1  -9  -5  182.14   23.33
  -1  -9   5  165.64   28.06
  -1  -9   5  176.71   30.45
  -1  -9   5  206.72   40.92
   1   9  -4  150.53   19.94
   1   9  -4  167.73   15.00
   1   9  -4  187.73   22.56
   1   9  -4  182.92   21.21
   1  -9  -4  216.55   13.49
   1  -9  -4  228.63   27.65
   1  -9  -4  206.85   18.45
   1  -9  -4  242.98   38.27
  -1  -9   4  227.41   23.85
  -1  -9   4  240.53   25.23
  -1  -9   4  238.49   27.92
  -1  -9   4  194.26   25.36
   1   9  -3 1041.51   76.02
   1   9  -3 1065.33   79.69
   1   9  -3 1173.14  123.00
   1   9  -3 1104.19  100.89
   1  -9  -3  872.02   58.58
   1  -9  -3  841.80   80.92
   1  -9  -3  942.21   68.98
   1  -9  -3  983.00   81.85
   1  -9  -3  924.60   69.94
   1  -9  -3  944.18   73.31
  -1  -9   3 1007.20   89.68
  -1  -9   3 1040.07  105.75
  -1  -9   3  891.87   80.59
  -1  -9   3  932.00   82.73
   1   9  -2  979.20   84.67
   1   9  -2  688.88   54.21
   1   9  -2  979.26  100.97
   1  -9  -2  978.30   72.06
   1  -9  -2  955.57   75.29
   1  -9  -2  915.41   74.18
   1  -9  -2  954.25   67.95
   1  -9  -2  939.84   69.87
   1  -9  -2  966.02   66.73
  -1  -9   2 1050.72   87.54
  -1  -9   2 1067.11  112.32
  -1  -9   2  973.06   78.19
  -1  -9   2 1017.58   86.35
   1  -9  -1  187.45   19.88
   1  -9  -1  194.76   26.69
   1  -9  -1  209.24   14.78
   1  -9  -1  204.26   19.71
   1  -9  -1  197.01   11.55
   1  -9  -1  210.49   17.40
  -1  -9   1  202.05   15.94
  -1  -9   1  200.42   21.39
  -1  -9   1  199.72    9.01
  -1  -9   1  198.21   11.88
  -1  -9   1  189.82   15.81
  -1  -9   1  214.29   36.05
  -1  -9   1  178.22   16.02
   1  -9   0 1038.87   85.01
   1  -9   0  972.65   61.37
   1  -9   0  967.22   72.84
   1  -9   0  909.79   60.16
   1  -9   0  966.23   87.36
   1  -9   0  939.04   60.51
   1  -9   0  893.14   87.40
  -1  -9   0 1019.78   79.09
  -1  -9   0  941.16   69.95
  -1  -9   0  842.35   58.54
  -1  -9   0 1008.39   72.48
  -1  -9   0  848.92   90.48
  -1  -9   0 1055.64  109.90
  -1  -9   0  985.94   68.28
  -1   9  -1  425.80   54.85
   1  -9   1  374.91   25.26
   1  -9   1  388.65   45.58
   1  -9   1  391.91   35.30
   1  -9   1  395.80   27.52
  -1  -9  -1  395.23   31.30
  -1  -9  -1  376.26   19.94
  -1  -9  -1  372.16   33.37
  -1  -9  -1  367.77   23.65
  -1  -9  -1  404.43   32.91
  -1  -9  -1  416.20   27.15
  -1  -9  -1  406.32   32.11
   1  -9   1  410.18   32.88
  -1   9  -2   76.50   21.82
  -1   9  -2   82.02   16.99
   1  -9   2   75.12   15.91
   1  -9   2   59.91    6.79
   1  -9   2   59.33    8.22
  -1  -9  -2   53.65    6.73
  -1  -9  -2   58.52    9.77
  -1  -9  -2   58.80    4.17
  -1  -9  -2   68.59   16.52
  -1  -9  -2   59.30    6.25
  -1  -9  -2   63.84    8.98
   1  -9   2   64.74   21.24
   1  -9   2   64.87   11.29
  -1   9  -3   -1.25   10.46
  -1   9  -3   52.50   10.27
  -1   9  -3   52.72   11.24
   1  -9   3   45.22   10.12
   1  -9   3   53.24   11.66
   1  -9   3   40.22    9.24
  -1  -9  -3   46.62    8.57
  -1  -9  -3   39.40    3.81
   1  -9   3   41.12    8.53
  -1  -9  -3   41.64    9.59
  -1  -9  -3   48.61   12.67
  -1   9  -4   89.59   20.79
   1  -9   4  100.15   13.99
   1  -9   4  101.36   15.15
   1  -9   4   81.98   15.46
  -1  -9  -4   94.50   11.48
  -1  -9  -4   48.96   19.15
  -1  -9  -4   78.12   18.01
  -1  -9  -4   81.70   14.31
   1  -9   4   80.29    8.64
   1   9   5   44.43    8.92
  -1   9  -5   46.89   14.45
   1  -9   5   44.06   11.97
   1  -9   5   36.24    6.76
  -1  -9  -5   37.36   12.04
  -1  -9  -5   34.17   11.98
  -1  -9  -5   43.02   12.02
  -1  -9  -5   27.03    5.75
   1  -9   5   43.44   11.27
   1   9   6  354.92   32.93
  -1   9  -6  383.58   42.89
   1  -9   6  274.58   28.60
   1  -9   6  335.10   56.53
   1  -9   6  363.91   38.37
  -1  -9  -6  338.61   38.16
  -1  -9  -6  274.75   30.56
  -1  -9  -6  318.83   42.29
  -1  -9  -6  277.74   26.68
   1  -9   6  318.13   22.82
   1   9   7   -0.32    2.22
  -1   9  -7   -0.47    2.84
   1  -9   7    0.34    1.66
   1  -9   7    2.37    4.02
  -1  -9  -7    4.51    2.64
  -1  -9  -7   -1.10    3.34
  -1  -9  -7   -1.00    2.74
   1  -9   7    0.85    2.84
   1   9   8   26.61   11.75
   1  -9   8   23.37    5.39
   1  -9   8   23.69    6.61
   1  -9   8   25.75    7.94
  -1  -9  -8   23.49    6.19
  -1  -9  -8   16.04    6.46
   1   9   9   86.11   10.92
  -1   9  -9  102.70   18.29
   1  -9   9   74.95   11.90
  -1  -9  -9   68.77   11.70
  -1  -9  -9   61.68    8.82
   1  10 -10   50.36    6.56
  -1  10  10   69.99   19.79
   1 -10 -10   81.77   18.36
   1 -10 -10  103.05   16.22
  -1 -10  10   69.21   10.64
   1  10  -9   54.31    7.86
   1  10  -9   41.36    5.36
  -1  10   9   63.17   10.86
   1 -10  -9   49.48   10.56
   1 -10  -9   53.03   10.40
  -1 -10   9   50.00   18.60
  -1 -10   9   54.70   11.26
   1  10  -8  129.92   27.62
   1  10  -8  101.40    9.91
  -1  10   8  126.23   18.19
   1 -10  -8  129.92   18.60
   1 -10  -8  121.76   18.18
  -1 -10   8  134.72   19.44
  -1 -10   8  144.19   20.68
   1  10  -7  210.14   28.54
   1 -10  -7  218.18   28.38
   1 -10  -7  231.77   29.59
  -1 -10   7  248.78   33.76
  -1 -10   7  239.38   29.46
  -1 -10   7  244.42   18.18
   1  10  -6   41.63   13.39
   1  10  -6   40.56    6.23
   1 -10  -6   35.59   10.75
   1 -10  -6   38.90   20.70
   1 -10  -6   33.35   12.07
  -1 -10   6   38.79   11.28
  -1 -10   6   41.77    8.01
  -1 -10   6   40.73   15.10
   1  10  -5   93.50    8.17
   1 -10  -5   71.36   12.50
   1 -10  -5   79.04   14.67
   1 -10  -5   94.13   29.03
  -1 -10   5   77.88   13.79
  -1 -10   5   68.54   18.73
  -1 -10   5   84.01   24.33
   1 -10  -4  490.57   62.34
   1 -10  -4  449.69   28.37
   1 -10  -4  437.01   46.34
   1 -10  -4  422.68   33.72
  -1 -10   4  394.11   42.39
  -1 -10   4  501.20   63.23
  -1 -10   4  504.57   51.43
  -1 -10   4  467.19   43.80
   1  10  -3  228.52   35.87
   1  10  -3  219.47   25.81
   1  10  -3  210.33   15.31
   1 -10  -3  187.51   17.49
   1 -10  -3  175.88   13.45
   1 -10  -3  178.08   12.23
   1 -10  -3  185.38   10.77
   1 -10  -3  163.80   18.88
  -1 -10   3  179.41   20.65
  -1 -10   3  202.63   20.63
  -1 -10   3  204.22   30.63
  -1 -10   3  172.03   19.43
   1  10  -2   80.96   13.27
   1  10  -2   88.49   19.47
   1 -10  -2   89.17    9.63
   1 -10  -2   88.05    8.25
   1 -10  -2   87.41   14.71
   1 -10  -2   85.48   10.39
   1 -10  -2   92.15    8.25
   1 -10  -2   92.01    6.71
  -1 -10   2   97.66   13.44
  -1 -10   2   93.54   10.78
  -1 -10   2  100.57   22.57
  -1 -10   2   82.20   10.84
   1 -10  -1    8.34    3.29
   1 -10  -1    7.99    1.69
   1 -10  -1   11.32    2.73
   1 -10  -1    8.50    1.98
   1 -10  -1    8.70    6.02
   1 -10  -1    8.64    4.27
  -1 -10   1   11.15    8.58
  -1 -10   1    9.80    1.68
  -1 -10   1   12.02    4.84
  -1 -10   1    9.19    4.97
  -1 -10   1    8.69    2.99
  -1 -10   1    7.81    2.49
   1 -10   0 1873.76  151.05
   1 -10   0 1912.64  169.61
   1 -10   0 1701.92  174.72
   1 -10   0 1940.04  169.90
   1 -10   0 2053.08  187.69
   1 -10   0 1933.56  153.17
   1 -10   0 1830.56  147.43
  -1 -10   0 1627.25  175.51
  -1 -10   0 1941.01  163.72
  -1 -10   0 1841.32  160.39
  -1 -10   0 2014.38  199.55
  -1 -10   0 1921.86  201.86
  -1  10  -1  502.75   59.54
   1 -10   1  424.20   47.67
   1 -10   1  438.93   37.75
   1 -10   1  415.22   32.95
   1 -10   1  442.99   38.81
  -1 -10  -1  407.66   34.71
  -1 -10  -1  435.49   27.38
  -1 -10  -1  454.90   35.39
  -1 -10  -1  444.21   43.91
  -1 -10  -1  441.76   33.85
  -1 -10  -1  419.13   22.66
   1 -10   1  449.08   34.91
  -1  10  -2   53.57   15.87
  -1  10  -2   48.11   11.77
   1 -10   2   52.81   10.74
   1 -10   2   64.95   15.29
   1 -10   2   51.75    6.65
   1 -10   2   55.49    5.83
  -1 -10  -2   46.83    5.64
  -1 -10  -2   55.69    8.21
  -1 -10  -2   58.69    5.66
  -1 -10  -2   56.14    8.86
  -1 -10  -2   58.41    8.82
   1 -10   3  130.15   32.14
   1 -10   3  124.26   14.28
   1 -10   3  122.79   10.17
   1 -10   3  174.18   22.02
  -1 -10  -3  123.91   16.82
  -1 -10  -3  135.81   13.50
  -1 -10  -3  139.09   26.62
  -1  10  -4  103.69   23.94
   1 -10   4  140.80   18.22
   1 -10   4  129.49   17.66
   1 -10   4  107.82   34.33
  -1 -10  -4  113.09   16.94
  -1 -10  -4  114.13   19.34
  -1 -10  -4  112.33   13.22
   1 -10   4  106.06   15.19
   1  10   5  367.47   29.89
  -1  10  -5  310.23   41.79
   1 -10   5  202.71   28.15
   1 -10   5  268.33   59.04
  -1 -10  -5  187.89   19.38
  -1 -10  -5  221.68   32.58
  -1 -10  -5  274.91   35.07
   1 -10   5  281.89   49.77
   1  10   6 1061.85   95.75
  -1  10  -6 1099.53  116.50
   1 -10   6 1022.98   83.00
   1 -10   6  848.03   97.87
   1 -10   6 1094.82  104.29
  -1 -10  -6 1031.52  117.20
  -1 -10  -6 1107.45  112.05
   1 -10   6 1200.61  151.22
   1  10   7   49.54    8.79
  -1  10  -7   47.85   11.60
   1 -10   7   55.60   10.47
   1 -10   7   54.05   11.85
  -1 -10  -7   54.02   20.48
   1 -10   7   48.22    9.89
  -1  10  -8   24.83    8.03
   1  10   8   36.19   11.57
   1 -10   8   28.51    8.59
  -1 -10  -8   45.88   15.44
  -1 -10  -8   24.43    7.15
   1 -10   8   27.69    6.32
   1  10   9   79.24    9.68
  -1  10  -9   70.55   17.91
   1 -10   9   81.69   12.18
  -1 -10  -9   79.68   12.05
  -1 -10  -9   67.57    9.29
  -1  11  10   14.18    8.83
   1  11 -10    7.27    2.97
   1 -11 -10   24.34    4.58
  -1 -11  10    9.97    4.92
  -1 -11  10   12.08    4.38
   1 -11 -10    5.55    4.25
  -1  11   9   81.89   12.69
   1  11  -9   73.03   10.11
   1 -11  -9   80.17   20.98
  -1 -11   9   91.78   24.75
  -1 -11   9   87.55   13.59
   1 -11  -9   86.58   13.71
   1  11  -8   14.16   11.61
  -1  11   8   16.44    6.68
   1 -11  -8   13.45    6.53
   1 -11  -8   13.70    7.20
  -1 -11   8   15.95    8.35
  -1 -11   8   16.18    7.27
   1  11  -7  255.48   32.40
   1 -11  -7  281.75   31.89
   1 -11  -7  256.78   31.84
  -1 -11   7  267.82   31.37
  -1 -11   7  264.49   20.70
  -1 -11   7  278.43   37.51
   1  11  -6   33.77   13.58
   1 -11  -6   28.89    9.46
   1 -11  -6   35.91   10.99
  -1 -11   6   35.80   10.44
  -1 -11   6   45.75   14.97
  -1 -11   6   36.71    8.33
   1  11  -5  189.32   14.56
   1 -11  -5  211.03   24.85
   1 -11  -5  203.93   21.16
   1 -11  -5  231.39   45.68
  -1 -11   5  190.68   30.80
  -1 -11   5  241.38   24.66
  -1 -11   5  227.65   26.17
   1 -11  -4  178.91   38.09
   1 -11  -4  216.81   22.73
   1 -11  -4  189.76   16.26
  -1 -11   4  236.65   51.75
  -1 -11   4  183.92   24.07
  -1 -11   4  217.12   25.75
  -1 -11   4  206.76   32.73
   1 -11  -3   57.14    5.28
   1 -11  -3   50.66   14.66
   1 -11  -3   57.78    8.36
  -1 -11   3   57.64   11.20
  -1 -11   3   57.42    9.79
  -1 -11   3   63.84   16.86
  -1 -11   3   64.93   17.50
   1  11  -2  168.61   25.89
   1 -11  -2  154.00    9.90
   1 -11  -2  150.57   11.34
   1 -11  -2  141.64    9.22
   1 -11  -2  145.69   12.38
   1 -11  -2  136.32   11.11
   1 -11  -2  142.75   10.91
  -1 -11   2  165.21   29.26
  -1 -11   2  134.25   12.30
  -1 -11   2  147.05   13.64
   1 -11  -1    2.41    2.20
   1 -11  -1    2.58    3.61
   1 -11  -1    2.08    1.88
   1 -11  -1    3.10    3.31
   1 -11  -1    2.85    1.15
   1 -11  -1    3.20    2.78
  -1 -11   1    4.00    3.26
  -1 -11   1    2.56    1.91
  -1 -11   1    2.03    5.47
  -1 -11   1    3.39    2.35
  -1 -11   1    1.91    1.79
   1 -11   0  742.19   70.20
   1 -11   0  837.13   59.54
   1 -11   0  868.24   68.19
   1 -11   0  802.06   59.58
  -1 -11   0  723.40   72.21
  -1 -11   0  830.73   67.51
  -1 -11   0  835.28   55.55
  -1 -11   0  781.78   54.31
  -1 -11   0  779.28   70.07
   1 -11   1  621.95   42.60
   1 -11   1  604.39   43.65
   1 -11   1  671.56   51.70
   1 -11   1  631.92   65.50
   1 -11   1  661.41   54.51
  -1 -11  -1  678.93   68.97
  -1 -11  -1  611.02   55.32
  -1 -11  -1  665.17   50.22
  -1 -11  -1  616.91   50.76
   1 -11   2  619.43   42.18
   1 -11   2  561.01   50.36
   1 -11   2  701.62   71.07
   1 -11   2  599.05   54.36
  -1 -11  -2  612.13   49.43
  -1 -11  -2  623.62   48.10
  -1 -11  -2  625.67   51.87
  -1 -11  -2  613.26   49.84
   1 -11   3  241.26   32.97
   1 -11   3  317.50   35.41
   1 -11   3  252.35   17.13
   1 -11   3  246.33   29.24
  -1 -11  -3  256.30   25.36
  -1 -11  -3  244.61   25.79
  -1 -11  -3  272.78   22.45
  -1  11  -4   31.78   11.95
   1 -11   4   30.80   14.30
   1 -11   4   22.56    4.11
   1 -11   4   23.54   17.25
  -1 -11  -4   23.30    6.26
  -1 -11  -4   22.58    9.65
  -1 -11  -4   24.78   14.55
   1 -11   4   34.63   17.63
   1  11   5  626.97   46.60
  -1  11  -5  545.32   63.10
   1 -11   5  443.05   62.20
   1 -11   5  382.75   73.83
   1 -11   5  340.71   28.14
  -1 -11  -5  311.41   27.46
  -1 -11  -5  447.91   50.03
  -1 -11  -5  361.34   72.27
   1 -11   5  416.00   37.31
   1  11   6  116.27   13.38
  -1  11  -6  119.23   22.71
   1 -11   6  111.14   17.21
   1 -11   6  112.74   19.81
  -1 -11  -6  103.41   39.58
  -1 -11  -6  111.41   33.91
   1 -11   6  103.30   11.01
   1  11   7   66.04    8.81
  -1  11  -7   62.58   12.65
   1 -11   7   57.89   12.51
   1 -11   7   57.09   11.93
  -1 -11  -7   65.36   24.55
  -1 -11  -7   57.11   21.12
   1  11   8   83.12   10.04
  -1  11  -8   81.59   13.12
   1 -11   8   85.05   13.73
  -1 -11  -8   75.64   12.38
   1 -11   8   86.97   11.18
  -1  11  -9    0.28    3.56
  -1 -11  -9    1.62    2.25
  -1 -11  -9    0.01    1.78
   1  12  -9    3.43    3.19
  -1  12   9    5.09    3.73
   1 -12  -9    4.66    7.74
   1 -12  -9    5.05    3.53
  -1 -12   9    5.79    4.16
  -1 -12   9    6.99    4.37
  -1  12   8   20.38    7.56
   1  12  -8   16.95   14.61
   1 -12  -8   59.19   13.35
  -1 -12   8   28.15   17.62
  -1 -12   8   26.76   15.24
   1 -12  -8   22.51    8.74
   1  12  -7   36.39   11.00
  -1  12   7    1.11    9.12
  -1 -12   7   45.62   13.04
   1 -12  -7   42.91   10.42
  -1 -12   7   42.96   10.74
  -1 -12   7   45.31    9.80
   1  12  -6  115.84   24.07
   1 -12  -6   89.67   17.73
   1 -12  -6  100.14   15.28
   1 -12  -6  115.62   19.15
  -1 -12   6  122.05   25.45
  -1 -12   6  124.03   15.89
  -1 -12   6  123.64   17.55
   1 -12  -5   13.58    7.38
   1 -12  -5   12.98    4.69
   1 -12  -5    8.54    5.82
  -1 -12   5   15.09    5.93
  -1 -12   5   13.54    7.37
  -1 -12   5   11.34    8.59
   1 -12  -4   56.19   11.79
   1 -12  -4   54.72   11.88
   1 -12  -4   63.25   11.29
  -1 -12   4   65.25   14.32
  -1 -12   4   58.19   12.58
  -1 -12   4   61.42   26.46
  -1 -12   4   63.96   10.23
   1 -12  -3  558.45   36.43
   1 -12  -3  495.75   41.48
   1 -12  -3  565.63   44.48
  -1 -12   3  569.01   52.22
  -1 -12   3  663.75  108.45
  -1 -12   3  533.70   54.77
  -1 -12   3  551.92   46.44
   1 -12  -2  692.30   58.07
   1 -12  -2  666.23   46.50
   1 -12  -2  727.73   48.15
   1 -12  -2  637.03   45.05
   1 -12  -2  665.28   43.14
   1 -12  -2  671.99   49.59
  -1 -12   2  623.47   60.16
  -1 -12   2  658.97   75.91
  -1 -12   2  563.96   48.67
  -1 -12   2  770.61   85.29
   1 -12  -1  310.13   21.19
   1 -12  -1  317.73   26.57
   1 -12  -1  307.20   26.82
   1 -12  -1  318.10   22.98
  -1 -12   1  304.59   40.85
  -1 -12   1  341.75   30.13
  -1 -12   1  314.79   20.82
  -1 -12   1  317.15   21.71
   1 -12   0   50.65   11.41
   1 -12   0   52.17    6.83
   1 -12   0   57.82    5.57
   1 -12   0   62.34   15.25
  -1 -12   0   52.56   11.76
  -1 -12   0   53.56    6.45
  -1 -12   0   57.59    7.04
  -1 -12   0   50.75    4.57
  -1 -12   0   57.68    9.32
   1 -12   1  235.32   15.40
   1 -12   1  234.90   31.13
   1 -12   1  244.91   21.11
   1 -12   1  245.75   23.35
  -1 -12  -1  233.77   21.02
  -1 -12  -1  220.79   16.58
  -1 -12  -1  233.68   20.72
   1 -12   2  524.00   42.14
   1 -12   2  551.05   50.00
   1 -12   2  493.89   41.05
   1 -12   2  649.23   67.43
  -1 -12  -2  554.65   44.38
  -1 -12  -2  509.45   54.50
   1 -12   3  578.28   58.05
   1 -12   3  713.58   71.95
   1 -12   3  593.82   40.99
   1 -12   3  508.47   54.10
  -1 -12  -3  585.99   51.76
  -1 -12  -3  632.15   49.98
  -1  12  -4  266.75   36.58
   1 -12   4  230.72   36.44
   1 -12   4  281.84   52.98
   1 -12   4  204.85   31.20
  -1 -12  -4  216.04   29.16
  -1 -12  -4  223.71   21.67
   1  12   5  235.28   18.70
  -1  12  -5  225.52   35.35
   1 -12   5  137.94   27.52
   1 -12   5  146.47   19.31
  -1 -12  -5  121.35   24.84
  -1 -12  -5  153.45   46.39
   1 -12   5  154.96   21.02
   1  12   6  539.44   40.22
  -1  12  -6  551.97   58.23
   1 -12   6  423.50   41.85
   1 -12   6  404.34   33.36
  -1 -12  -6  382.63   51.47
  -1 -12  -6  399.16   68.32
   1 -12   6  433.63   49.16
   1  12   7   97.55   15.21
  -1  12  -7   93.61   15.73
   1 -12   7  101.35   15.53
   1 -12   7   98.82   15.02
  -1 -12  -7   94.27   16.88
  -1 -12  -7   92.50   15.73
   1  12   8   15.02    3.66
  -1  12  -8   12.54    5.84
   1 -12   8   13.87    5.20
   1 -12   8   14.87    6.05
  -1 -12  -8   10.74    5.70
  -1 -12  -8   12.65    6.15
  -1  12  -9    6.53    6.01
  -1 -12  -9    4.01    3.12
  -1 -12  -9    7.22    3.79
   1  13  -9    4.15    3.18
  -1  13   9    4.56    3.28
   1 -13  -9    3.27    3.19
   1 -13  -9    2.91    7.11
  -1 -13   9    8.09    3.98
  -1 -13   9    8.63    4.36
   1  13  -8   59.97   19.48
  -1  13   8   56.76    9.23
   1 -13  -8   47.16   11.32
   1 -13  -8   42.83    8.56
  -1 -13   8   53.85   21.11
  -1 -13   8   49.18   17.52
   1  13  -7  151.06   23.93
  -1  13   7  170.24   19.97
  -1 -13   7  174.28   45.61
   1 -13  -7  156.11   21.88
  -1 -13   7  162.89   20.01
  -1 -13   7  143.05   20.34
   1  13  -6   24.92   13.43
   1 -13  -6   28.96    9.80
  -1 -13   6   35.91   14.24
  -1 -13   6   30.89    8.26
  -1 -13   6   29.49    8.47
   1 -13  -5   44.72   12.63
   1 -13  -5   45.35   12.56
   1 -13  -5   44.08    9.19
  -1 -13   5   52.22   13.22
  -1 -13   5   53.29    9.66
  -1 -13   5   42.82   14.13
   1 -13  -4  165.84   21.50
   1 -13  -4  191.65   15.48
   1 -13  -4  207.16   21.80
  -1 -13   4  218.11   31.22
  -1 -13   4  217.58   20.69
  -1 -13   4  223.56   28.78
  -1 -13   4  197.27   39.99
   1 -13  -3   31.85   10.24
   1 -13  -3   27.65    3.74
   1 -13  -3   31.62    3.55
   1 -13  -3   27.07    5.32
  -1 -13   3   25.33    5.06
  -1 -13   3   29.03   11.66
  -1 -13   3   39.46   22.60
  -1 -13   3   34.15    9.64
   1 -13  -2   14.54    3.04
   1 -13  -2   13.69    3.59
   1 -13  -2   11.75    4.76
   1 -13  -2   12.77    2.60
  -1 -13   2   20.32    6.35
  -1 -13   2   15.91    3.99
  -1 -13   2   24.30   21.14
   1 -13  -1  253.66   17.40
   1 -13  -1  246.55   22.05
   1 -13  -1  246.25   18.47
   1 -13  -1  248.08   17.11
  -1 -13   1  246.87   16.47
  -1 -13   1  233.32   34.97
  -1 -13   1  245.51   17.25
  -1 -13   1  268.41   25.93
   1 -13   0 1061.23   84.24
   1 -13   0 1135.99   92.43
   1 -13   0  993.17   97.95
   1 -13   0  993.73   93.91
  -1 -13   0  974.74   70.14
  -1 -13   0 1071.49   91.68
  -1 -13   0  995.74   78.94
  -1 -13   0  966.40  122.39
   1 -13   1  214.14   13.68
   1 -13   1  211.74   19.38
   1 -13   1  201.85   29.57
   1 -13   1  210.29   21.25
  -1 -13  -1  187.77   14.16
  -1 -13  -1  205.82   26.66
  -1 -13  -1  206.56   19.54
  -1 -13  -1  173.07   23.91
   1 -13   2  203.07   31.37
   1 -13   2  166.92   21.06
  -1 -13  -2  172.34   16.52
  -1 -13  -2  150.10   15.21
  -1  13  -3  281.28   34.59
   1 -13   3  462.05   50.20
   1 -13   3  323.23   25.12
  -1 -13  -3  396.89   44.61
  -1 -13  -3  370.91   33.66
   1 -13   3  376.32   40.75
  -1  13  -4  184.89   30.34
   1 -13   4  195.00   19.34
   1 -13   4  190.37   28.69
  -1 -13  -4  175.66   40.11
  -1 -13  -4  193.06   28.05
   1 -13   4  218.81   42.11
  -1  13  -5  124.44   26.08
   1 -13   5   97.16   21.31
   1 -13   5  101.06   14.75
  -1 -13  -5   93.92   32.59
  -1 -13  -5   81.03   18.11
   1 -13   5  101.08   14.39
  -1  13  -6   89.06   18.49
   1 -13   6   76.79   17.35
   1 -13   6   80.01   12.55
   1 -13   6   74.96   10.01
  -1 -13  -6   69.43   17.43
  -1 -13  -6   75.28   15.00
  -1  13  -7   65.19   12.49
   1  13   7   67.65   10.95
   1 -13   7   58.58   12.80
  -1 -13  -7   55.51   12.80
  -1 -13  -7   58.36   11.99
   1 -13   7   57.21   11.09
  -1  13  -8   42.70    9.22
   1 -13   8   47.68    9.32
   1 -13   8   51.94    8.88
  -1 -13  -8   45.55    9.35
  -1 -13  -8   43.51    9.76
   1  14  -9   51.66    7.80
   1 -14  -9   50.72    9.25
  -1 -14   9   53.43    8.87
  -1 -14   9   59.87   10.25
  -1  14   8   48.42    7.70
   1  14  -8   47.67   16.14
   1 -14  -8   39.23    7.47
  -1 -14   8   47.74   11.55
  -1 -14   8   48.48    9.03
   1 -14  -8   50.94   17.81
   1  14  -7   90.91   17.17
  -1  14   7   98.36   12.14
   1 -14  -7   63.46   10.93
  -1 -14   7   77.96   14.95
  -1 -14   7   84.58   17.68
  -1 -14   7   89.32   21.22
   1 -14  -7   81.64   14.31
   1  14  -6   50.23   17.06
   1 -14  -6   41.13    9.78
   1 -14  -6   53.37   12.08
  -1 -14   6   60.67   11.59
  -1 -14   6   65.00   29.25
  -1 -14   6   58.00    9.90
   1  14  -5   -1.02   21.48
   1 -14  -5   91.07   16.04
   1 -14  -5   82.57   10.72
   1 -14  -5   81.32    9.59
  -1 -14   5  107.88   17.84
  -1 -14   5   77.68   28.75
  -1 -14   5  100.74   11.95
   1 -14  -4   91.53   11.81
   1 -14  -4   85.04   12.80
   1 -14  -4   93.88    8.63
  -1 -14   4  107.62   11.65
  -1 -14   4  115.47   19.84
  -1 -14   4  107.48   21.50
  -1 -14   4   94.33   24.25
   1 -14  -3   58.59   13.59
   1 -14  -3   49.61    6.41
  -1 -14   3   61.12   18.29
  -1 -14   3   63.73   13.25
  -1 -14   3   55.93    9.00
   1  14  -2  240.47   17.02
   1 -14  -2  254.89   22.86
   1 -14  -2  255.91   18.88
   1 -14  -2  222.87   15.48
  -1 -14   2  251.70   27.46
  -1 -14   2  243.91   19.18
  -1 -14   2  256.65   64.25
   1 -14  -1  112.32    9.00
   1 -14  -1  112.81   10.29
   1 -14  -1  116.25   21.82
   1 -14  -1  116.95    9.81
  -1 -14   1   84.42   34.04
  -1 -14   1  116.10    8.63
  -1 -14   1  110.31    9.02
   1 -14   0  251.43   19.68
   1 -14   0  227.32   26.86
   1 -14   0  220.93   19.51
  -1 -14   0  223.47   16.79
  -1 -14   0  191.26   35.91
  -1 -14   0  244.42   23.83
   1 -14   1  169.55   18.14
   1 -14   1  160.77   26.15
   1 -14   1  172.70   16.72
  -1 -14  -1  158.59   16.73
  -1 -14  -1  144.15   13.24
  -1 -14  -1  142.11   10.87
  -1 -14  -1  145.54   13.79
   1 -14   2  356.09   45.92
   1 -14   2  295.52   31.09
  -1 -14  -2  248.00   23.28
  -1 -14  -2  294.86   25.48
  -1 -14  -2  280.32   24.77
  -1  14  -3   92.78   15.65
   1 -14   3  102.18   17.42
   1 -14   3   84.95    7.91
  -1 -14  -3   98.77   11.72
  -1 -14  -3  100.45   12.96
   1 -14   3  125.73   39.90
  -1  14  -4  296.71   36.58
   1 -14   4  298.27   36.14
   1 -14   4  277.69   22.89
  -1 -14  -4  298.02   29.61
  -1 -14  -4  264.02   30.93
  -1 -14  -4  242.31   20.96
   1 -14   4  326.43   52.65
  -1  14  -5  169.66   28.24
   1 -14   5  107.80   23.02
   1 -14   5  116.79   14.20
   1 -14   5  116.88   16.32
  -1 -14  -5   93.29   19.21
  -1 -14  -5  105.45   20.20
  -1  14  -6  175.21   41.08
   1 -14   6  152.78   23.38
   1 -14   6  128.49   14.05
  -1 -14  -6  115.83   21.83
  -1 -14  -6  129.95   19.57
   1 -14   6  137.10   15.88
  -1  14  -7   31.83    8.80
   1 -14   7   30.86    7.39
   1 -14   7   32.92    9.44
  -1 -14  -7   30.36    8.54
  -1 -14  -7   27.43    8.86
  -1  14  -8    1.69    2.34
   1 -14   8    0.38    4.17
  -1 -14  -8   -0.37    2.36
  -1 -14  -8    1.41    2.38
   1  15  -8   18.25   10.71
   1 -15  -8   16.40    4.08
   1 -15  -8   15.06    6.01
  -1 -15   8   20.18    5.20
  -1 -15   8   23.14    7.36
  -1  15   7   13.76    4.21
   1  15  -7    8.99    7.31
   1 -15  -7   12.19   10.17
  -1 -15   7   14.38    7.27
   1 -15  -7    6.59    3.88
  -1 -15   7   14.01    4.05
  -1 -15   7   13.19    4.51
   1  15  -6  119.11   23.14
   1 -15  -6   76.07   11.84
   1 -15  -6   97.24   15.39
  -1 -15   6  102.88   21.44
  -1 -15   6  107.73   20.04
  -1 -15   6  119.94   16.17
   1  15  -5   13.90    9.56
   1 -15  -5    6.46    3.36
   1 -15  -5    8.51    5.77
   1 -15  -5    8.24    3.06
  -1 -15   5    9.82    6.57
  -1 -15   5   12.75    3.91
  -1 -15   5   14.88    7.16
   1 -15  -4   64.31    8.49
   1 -15  -4   69.22    9.61
  -1 -15   4   93.82   18.89
  -1 -15   4   76.42   12.04
   1 -15  -3   17.80    4.73
   1 -15  -3   15.82    5.82
  -1 -15   3   26.95    8.66
  -1 -15   3   20.51    5.37
  -1 -15   3   31.45   12.10
   1 -15  -2  176.11   16.85
  -1 -15   2  172.72   13.77
  -1 -15   2  178.90   33.97
  -1 -15   2  174.97   22.44
   1 -15  -1   45.08    5.72
   1 -15  -1   42.40   11.62
  -1 -15   1   38.42   13.23
   1 -15   0  399.17   60.14
   1 -15   0  415.16   31.44
   1 -15   0  386.37   30.90
  -1 -15   0  338.62   34.97
  -1 -15   0  427.24   37.63
  -1 -15   0  384.08   26.77
   1 -15   1   21.21   18.07
   1 -15   1   18.99    9.93
  -1 -15  -1   16.57    3.97
  -1 -15  -1   20.49    5.81
  -1 -15  -1   17.02    4.29
   1 -15   2  316.59   30.91
   1 -15   2  361.76   75.92
  -1 -15  -2  256.42   20.87
  -1 -15  -2  305.51   26.08
  -1 -15  -2  271.46   31.79
  -1  15  -3   72.03   15.00
   1 -15   3  112.67   35.65
  -1 -15  -3   98.50   12.34
  -1 -15  -3  184.78   14.89
  -1 -15  -3   99.45   12.81
   1 -15   3  102.07   17.91
  -1  15  -4  398.18   41.47
   1 -15   4  370.57   39.24
   1 -15   4  334.40   40.35
   1 -15   4  307.01   23.39
  -1 -15  -4  275.89   33.66
  -1 -15  -4  336.73   32.81
  -1  15  -5  237.95   32.31
   1 -15   5  149.97   15.12
   1 -15   5  152.51   27.31
  -1 -15  -5  120.71   21.34
  -1 -15  -5  140.02   21.97
   1 -15   5  157.57   19.92
  -1  15  -6   25.36   17.05
   1 -15   6   20.14    5.54
   1 -15   6   19.44    5.66
  -1 -15  -6   17.67    8.36
  -1 -15  -6   17.39    7.63
   1 -15   6   27.75    9.73
  -1  15  -7   43.25    9.26
   1 -15   7   42.04   10.37
  -1 -15  -7   36.60    9.00
  -1 -15  -7   37.18    9.20
   1  16  -8    2.23    2.95
   1 -16  -8    2.39    2.66
  -1 -16   8    3.96    3.49
  -1 -16   8    1.91    2.12
   1 -16  -7   30.67    5.35
   1 -16  -7   41.86    8.12
  -1 -16   7   47.59    6.99
  -1 -16   7   52.34   11.34
  -1 -16   7   46.57    6.54
   1  16  -6   53.29   15.02
  -1  16   6   61.89    7.50
   1 -16  -6   30.11   14.31
  -1 -16   6   38.20   13.25
  -1 -16   6   39.30   15.85
  -1 -16   6   39.97    6.16
   1 -16  -6   27.05    6.28
   1  16  -5  104.62   23.74
   1 -16  -5   65.59   20.18
  -1 -16   5  106.43   18.47
  -1 -16   5   89.35   14.46
  -1 -16   5   75.58   15.27
   1 -16  -4    0.40    2.90
  -1 -16   4    1.59    2.61
  -1 -16   4    2.42    4.52
  -1 -16   3  186.63   24.98
  -1 -16   3  171.76   15.95
  -1 -16   3  198.11   32.94
  -1 -16   2  107.52   16.63
  -1 -16   2  110.56   25.20
  -1 -16   2  105.24    9.15
   1 -16  -1   45.85    5.30
   1 -16  -1   40.29    6.32
  -1 -16   1   38.83   12.50
  -1 -16   1   45.66    9.57
   1 -16   0  311.28   24.10
   1 -16   0  285.50   22.02
   1 -16   0  256.40   39.31
  -1 -16   0  279.28   37.99
  -1 -16   0  276.03   18.82
  -1 -16   0  260.94   26.21
   1 -16   1   56.40    8.83
   1 -16   1   51.32   22.23
  -1 -16  -1   49.99    6.07
  -1 -16  -1   55.11    6.72
  -1 -16  -1   61.85    9.33
  -1  16  -2   13.13    4.86
   1 -16   2   20.66   11.58
  -1 -16  -2   21.33    5.03
  -1 -16  -2   15.56    3.93
  -1 -16  -2   14.00    3.10
   1 -16   2   22.72   16.94
  -1  16  -3  109.26   16.46
   1 -16   3  148.19   19.64
   1 -16   3  155.48   24.05
  -1 -16  -3  127.61   13.13
  -1 -16  -3  151.13   13.64
  -1 -16  -3  120.08   20.21
  -1  16  -4   23.97    9.25
   1 -16   4   38.27    9.71
  -1 -16  -4   14.76    7.30
   1 -16   4   30.80   10.08
  -1  16  -5    2.28    5.80
   1 -16   5    2.77    2.19
   1 -16   5    4.31    5.51
  -1 -16  -5    0.24    7.33
  -1 -16  -5    2.16    3.92
   1 -16   5    2.30    3.77
  -1  16  -6  215.61   39.19
   1 -16   6  224.73   28.92
   1 -16   6  198.61   19.15
  -1 -16  -6  181.89   22.82
  -1 -16  -6  178.78   36.67
  -1  16  -7   36.20    7.93
   1 -16   7   41.08   14.53
  -1 -16  -7   32.90    7.91
  -1 -16  -7   30.90   11.40
   1 -17  -7    3.73    2.99
  -1 -17   7    8.45    4.60
  -1 -17   7    6.25    2.90
  -1 -17   7    4.53    2.03
   1 -17  -6    3.61    3.16
  -1 -17   6    5.13    2.15
  -1 -17   6    6.51    4.20
  -1 -17   6    5.96    5.58
   1  17  -5   50.24   15.15
   1 -17  -5   26.87    6.45
  -1 -17   5   37.45    9.34
  -1 -17   5   56.90   21.28
   1  17  -4   -0.23    8.57
  -1 -17   4   24.91    9.18
  -1 -17   4   14.54    4.84
  -1 -17   3   18.23    7.96
  -1 -17   3   20.09   10.80
  -1 -17   3   14.38    3.95
  -1 -17   2  133.54   18.66
  -1 -17   2  130.59   26.98
   1 -17  -1   22.17    6.05
   1 -17  -1   19.39    4.25
  -1 -17   1   25.60    6.97
  -1 -17   1   20.55    8.69
   1 -17   0   82.33   12.14
   1 -17   0   92.85    9.00
  -1 -17   0   88.62   11.70
  -1 -17   0   96.80   12.56
   1 -17   1   50.48   12.35
   1 -17   1   58.33    7.97
  -1 -17  -1   51.22   13.70
  -1 -17  -1   49.16    5.47
  -1  17  -2   30.62    5.92
   1 -17   2   30.76    7.33
   1 -17   2   41.17   12.31
  -1 -17  -2   27.54    4.63
  -1 -17  -2   35.00   11.25
  -1  17  -3  146.62   17.77
   1 -17   3  226.27   27.82
   1 -17   3  190.24   32.81
  -1 -17  -3  178.42   15.35
  -1 -17  -3  152.98   13.47
  -1  17  -4   51.99   11.21
   1 -17   4   61.75   23.25
   1 -17   4   56.99   12.62
  -1 -17  -4   37.51    8.24
  -1 -17  -4   42.12    8.07
  -1  17  -5   43.30   12.35
   1 -17   5   38.54   23.55
   1 -17   5   34.61    8.87
  -1 -17  -5   27.84    8.33
  -1 -17  -5   23.76    8.18
  -1  17  -6   42.69    8.64
   1 -17   6   41.31   16.97
  -1 -17  -6   30.92    7.59
  -1 -17  -6   26.85    6.57
   1 -18  -6    6.22    3.24
  -1 -18   6   18.24   11.36
  -1 -18   6   24.02    5.43
   1  18  -5  231.13   29.89
   1 -18  -5  102.84   11.52
  -1 -18   5  191.09   33.34
  -1 -18   5  166.85   29.95
   1  18  -4   15.05    9.85
  -1 -18   4   26.00   10.50
  -1 -18   3  105.55   13.63
  -1 -18   3  136.43   25.10
  -1 -18   2   18.53   10.92
  -1 -18   2   20.74    7.68
   1 -18  -1   63.62    6.87
  -1 -18   1   76.30   11.74
  -1 -18   1   66.42   13.33
   1 -18   0    1.92    2.52
   1 -18   0    1.13    1.63
  -1 -18   0    1.06    2.27
  -1 -18   0    3.89    2.75
  -1  18  -1  103.00    8.02
   1 -18   1   61.33   13.95
   1 -18   1   67.58    8.97
  -1 -18  -1   62.87   10.32
  -1  18  -2   17.72    4.34
   1 -18   2   27.20    9.75
  -1 -18  -2   19.31    4.67
   1 -18   2   21.28    5.62
  -1 -18  -2   16.99    3.34
  -1  18  -3   11.48    4.45
   1 -18   3   12.75    5.34
  -1 -18  -3    7.40    3.07
   1 -18   3   16.13    7.46
  -1  18  -4   47.80    9.13
   1 -18   4   26.83    9.90
   1 -18   4   33.50   10.32
  -1 -18  -4   24.57    6.00
   1 -18   5   17.28    5.97
   1 -18   5   15.14    7.68
  -1 -18  -5    8.14    4.60
  -1 -19   6   43.36    8.09
  -1 -19   6   36.59    6.51
   1  19  -5   19.63    8.75
  -1 -19   5    5.51    4.46
  -1 -19   5   15.10    6.06
   1  19  -4   87.50   15.96
  -1 -19   4   11.68   24.00
   1  19  -3    0.42    6.97
  -1 -19   3   18.00    2.80
  -1 -19   3   25.70   18.73
  -1 -19   2   25.65   20.22
  -1 -19   1  119.34   15.70
  -1 -19   1  112.41   27.76
   1 -19   0   87.22   10.48
   1 -19   0   91.93   11.53
  -1 -19   0   79.27   13.34
  -1 -19   0  100.23   12.33
   1 -19   1   43.88   10.23
   1 -19   1   47.20    6.19
  -1 -19  -1   44.24    7.69
  -1  19  -2    3.05    2.26
   1 -19   2    7.13    3.12
   1 -19   2    9.60    5.74
  -1  19  -3   68.46    8.36
   1 -19   3   70.39   10.43
   1 -19   3   83.66   14.80
  -1 -19  -3   46.33    6.22
  -1  19  -4   47.48   12.80
   1 -19   4   42.47    9.37
   1 -19   4   29.72    8.67
  -1 -19  -4   18.24    4.90
   1 -19   5   32.08    9.21
  -1 -20   4    2.70    4.18
   1  20  -3   14.44    6.50
  -1 -20   3   20.44    8.74
   1  20  -2    0.66    7.04
  -1 -20   2  115.57   11.14
  -1 -20   1    6.38    3.66
   1 -20   0    4.60    2.57
  -1 -20   0    4.58    1.97
  -1 -20   0    5.51    3.58
   1 -20   1    2.04    3.04
   1 -20   1    2.69    3.28
  -1 -20  -1    2.97    2.28
   1 -20   2   58.31   12.91
   1 -20   2   52.12    6.97
   1 -20   3   74.52   10.44
   1 -20   3   87.91   15.80
   1 -20   4    6.64    5.02
   1 -20   4   11.48    5.46
   1  21  -3    5.53    3.56
  -1 -21   3    4.21    4.96
  -1 -21   2    2.19    3.23
  -1 -21   1    2.38    2.09
   1 -21   2   16.92    7.01
   2   0 -12   26.28    6.55
   2   0 -12   29.11    5.63
   2   0 -11    9.77    5.75
  -2   0  11   11.46    3.18
   2   0 -10   77.44   14.84
   2   0 -10   84.98   13.59
  -2   0  10   83.96    9.52
  -2   0  10   78.85    8.06
   2   0  -9  109.89   15.74
  -2   0   9   13.84    4.92
  -2   0   9   13.19    5.09
   2   0  -8    2.75    7.35
   2   0  -8   13.31    6.43
   2   0  -8   10.05    3.18
  -2   0   8   10.05    2.70
  -2   0   8   15.27    8.18
  -2   0   8   14.54    4.27
   2   0  -7   22.27    9.13
   2   0  -7   29.86    3.77
   2   0  -7   26.99    8.53
   2   0  -7   27.55    8.97
  -2   0   7   25.47    5.71
  -2   0   7   30.91    4.66
  -2   0   7   22.71    4.82
  -2   0   7   27.74    7.23
   2   0  -6  374.31   27.02
   2   0  -6  418.18   35.03
   2   0  -6  393.32   22.53
   2   0  -6  437.09   40.97
   2   0  -6  346.06   24.33
   2   0  -6  408.20   43.26
  -2   0   6  420.14   41.56
  -2   0   6  408.61   31.41
  -2   0   6  436.39   38.77
  -2   0   6  396.42   30.02
  -2   0   6  406.02   40.58
   2   0  -5 1362.93  103.88
   2   0  -5 1579.33  136.35
   2   0  -5 1927.68  215.03
   2   0  -5 1965.31  166.90
   2   0  -5 1632.16  201.31
   2   0  -5 1635.97  145.49
   2   0  -5 1625.51  151.79
   2   0  -5 1727.15  174.38
  -2   0   5 1663.55  178.40
  -2   0   5 1725.89  181.95
  -2   0   5 1791.57  217.78
  -2   0   5 1719.63  152.53
  -2   0   5 1620.35  165.78
   2   0  -4 8257.83 1260.90
   2   0  -4 7402.26 1061.78
   2   0  -4 8383.18 1238.08
   2   0  -4 8919.06 1342.65
   2   0  -4 8846.50 1313.00
   2   0  -4 8702.99 1296.93
   2   0  -4 6504.50  940.23
   2   0  -4 8052.86 1168.68
  -2   0   4 8192.85 1252.41
  -2   0   4 7718.85 1185.71
  -2   0   4 8582.35 1267.80
  -2   0   4 8302.85 1300.48
  -2   0   4 8272.38 1216.60
  -2   0   4 6982.09 1079.82
   2   0  -3 4127.52  481.13
   2   0  -3 3982.34  453.48
   2   0  -3 3377.38  385.74
   2   0  -3 3791.16  408.70
   2   0  -3 4034.35  450.40
   2   0  -3 4197.06  485.45
   2   0  -3 4007.90  451.19
   2   0  -3 4076.70  513.22
  -2   0   3 4071.95  461.67
  -2   0   3 4311.19  506.48
  -2   0   3 3793.02  445.63
  -2   0   3 4094.32  485.26
  -2   0   3 4217.48  485.47
  -2   0   3 4396.62  522.46
   2   0  -2  532.38   42.35
   2   0  -2  534.44   53.52
   2   0  -2  492.75   37.11
   2   0  -2  497.71   33.21
   2   0  -2  566.16   69.72
   2   0  -2  448.43   39.27
   2   0  -2  518.70   46.13
   2   0  -2  490.37   48.57
  -2   0   2  490.88   49.45
  -2   0   2  485.23   65.96
  -2   0   2  522.12   47.65
  -2   0   2  466.84   35.34
  -2   0   2  505.71   75.60
   2   0  -1  114.81   11.12
   2   0  -1  108.86   13.17
   2   0  -1  112.57   19.48
   2   0  -1  120.89   10.24
   2   0  -1  114.76   18.83
   2   0  -1  113.51   16.69
   2   0  -1   -1.81   20.90
   2   0  -1  114.97   15.86
  -2   0   1  116.99   13.34
  -2   0   1  106.77   16.42
  -2   0   1  108.77   32.83
  -2   0   1  111.37   14.62
  -2   0   1  121.75   22.18
   2   0   0  959.17   65.59
   2   0   0  956.70   76.58
   2   0   0  953.69  103.72
   2   0   0  986.34   79.98
   2   0   0  924.76   72.35
   2   0   0  866.19   73.63
  -2   0   0  935.03   82.85
  -2   0   0  939.76   92.50
  -2   0   0  922.84   78.39
  -2   0   0  980.32  100.99
  -2   0   0  906.25   79.55
  -2   0   0  966.04   76.09
  -2   0   0  891.24   64.36
  -2   0   0 1039.64   96.33
   2   0   1 1123.57   98.51
   2   0   1 1024.17   77.61
   2   0   1 1034.37   73.58
   2   0   1 1072.33   82.86
   2   0   1 1003.51   79.04
  -2   0  -1 1042.90   67.72
  -2   0  -1  969.49   75.44
  -2   0  -1  653.32   61.02
  -2   0  -1  950.37   80.27
  -2   0  -1 1029.15   80.90
  -2   0  -1  966.39   75.62
  -2   0  -1  991.22   73.15
  -2   0  -1 1024.59   82.13
   2   0   2  184.13   20.29
   2   0   2  197.24   13.48
   2   0   2  228.11   21.14
   2   0   2  174.80   18.08
   2   0   2  209.18   30.56
   2   0   2  201.68   20.43
  -2   0  -2  296.12   38.11
  -2   0  -2  190.37   15.30
  -2   0  -2  166.19   25.15
  -2   0  -2  169.50   13.27
  -2   0  -2  188.09   18.83
  -2   0  -2  121.35   12.85
  -2   0  -2  188.88   20.42
  -2   0  -2  187.42   10.29
   2   0   3  129.58   20.50
   2   0   3  143.28   10.61
   2   0   3  147.59   12.76
   2   0   3  146.30   20.07
   2   0   3    0.22   25.91
   2   0   3  122.84   15.73
   2   0   3  132.83   19.83
  -2   0  -3  139.19   23.50
  -2   0  -3  127.14   14.93
  -2   0  -3  128.43    8.46
  -2   0  -3  137.60   16.65
  -2   0  -3  116.19    8.95
  -2   0  -3  145.85   16.80
  -2   0  -3  119.28   17.57
  -2   0  -3  127.93   33.07
   2   0   4   42.22   11.43
   2   0   4   41.58    5.18
   2   0   4   36.46   10.82
   2   0   4   42.08    7.34
   2   0   4   35.88    7.52
   2   0   4   39.32   10.25
  -2   0  -4   32.22    6.80
  -2   0  -4   38.38    2.93
  -2   0  -4   37.79   10.21
  -2   0  -4   35.74    7.45
  -2   0  -4   40.70   18.02
  -2   0  -4   34.87    2.85
  -2   0  -4   33.99    3.29
  -2   0  -4   28.80    5.24
   2   0   5    8.36    1.74
   2   0   5   11.16    3.79
   2   0   5   12.43    2.72
   2   0   5   12.67    6.47
  -2   0  -5    8.08    3.76
  -2   0  -5    7.74    5.34
  -2   0  -5    2.70   12.12
  -2   0  -5    8.49    9.00
   2   0   6  297.64   33.50
   2   0   6  258.91   20.17
  -2   0  -6  280.54   28.17
   2   0   7   95.67   16.74
  -2   0  -7   94.90   17.22
  -2   0  -7   67.87    8.12
  -2   0  -7   97.04   13.27
   2   0   8   31.62    9.85
  -2   0  -8   26.87    7.17
  -2   0  -8   30.64    9.54
   2   0   9   39.17   17.33
  -2   0  -9   36.34    9.47
  -2   0  -9   26.37   10.53
   2   0  10   54.94    9.31
  -2   0 -10   37.66    5.29
  -2   0 -10   49.15   15.88
   2   1 -12   46.21    8.31
   2   1 -12   42.30    6.22
   2  -1 -12   42.29    7.19
   2  -1 -12   41.53    7.33
   2   1 -11   62.91    9.49
   2   1 -11   65.70   11.59
  -2   1  11   61.62    7.43
   2  -1 -11   52.18   10.12
   2  -1 -11   49.09   10.43
  -2  -1  11   44.93    5.40
  -2   1  10   72.39   16.15
   2   1 -10   72.66   11.88
   2  -1 -10   64.08   12.63
  -2  -1  10   66.35    8.02
  -2  -1  10   62.59    7.37
  -2   1   9   88.12    9.84
  -2   1   9   85.27   11.66
   2   1  -9   89.04   24.11
   2   1  -9  116.79   31.09
   2  -1  -9  100.80   15.75
  -2  -1   9  120.53   16.36
   2  -1  -9   80.68    8.43
   2  -1  -9  100.89   15.87
  -2  -1   9   95.11   11.87
  -2  -1   9   92.80    7.96
   2   1  -8   81.30   16.56
   2   1  -8   82.31   14.41
  -2   1   8   84.62   10.47
   2   1  -8   71.32    6.95
  -2   1   8   77.90   11.07
   2  -1  -8   83.40   24.21
   2  -1  -8   68.92    9.06
   2  -1  -8   83.52   15.62
  -2  -1   8   84.43   21.19
  -2  -1   8   71.99    7.93
  -2  -1   8   77.66    9.48
   2   1  -7   32.45    9.54
   2   1  -7   27.89    4.67
  -2   1   7   27.30    6.31
  -2   1   7   32.46    6.75
  -2   1   7   29.57    6.54
   2   1  -7   30.64    8.42
   2   1  -7   29.65    4.40
   2  -1  -7   20.05    3.00
  -2  -1   7   24.65    4.99
  -2  -1   7   23.79    7.52
  -2  -1   7   26.05    5.80
   2  -1  -7   28.31   10.57
  -2  -1   7   26.60    4.57
   2  -1  -7   26.50    8.38
   2  -1  -7   25.24    8.47
  -2  -1   7   27.90    3.90
   2   1  -6  664.05   88.25
   2   1  -6  606.66   60.12
   2   1  -6  681.82   51.79
  -2   1   6  649.33   60.20
  -2   1   6  684.70   58.29
  -2   1   6  642.75   49.67
  -2   1   6  640.00   46.22
  -2   1   6  605.33   48.69
   2   1  -6  979.22  106.91
   2   1  -6  653.95   52.34
   2   1  -6  559.99   43.99
  -2  -1   6  664.79   47.31
  -2  -1   6  631.38   45.49
  -2  -1   6  620.84   45.52
   2  -1  -6  515.14   32.79
   2  -1  -6  586.92   41.18
   2  -1  -6  674.73   57.04
   2  -1  -6  681.37   60.38
   2  -1  -6  640.19   60.07
  -2  -1   6  665.91   54.22
  -2  -1   6  706.37   60.57
   2   1  -5  462.52   30.09
   2   1  -5  473.56   52.26
   2   1  -5  493.78   25.68
  -2   1   5  501.86   38.96
   2   1  -5  496.28   53.99
  -2   1   5  499.92   46.35
   2   1  -5  521.36   50.44
  -2   1   5  478.08   47.18
  -2   1   5  482.64   39.57
   2   1  -5  491.77   48.49
   2   1  -5  496.07   36.93
  -2   1   5  485.01   46.56
   2  -1  -5  359.97   40.36
   2  -1  -5  367.17   28.11
  -2  -1   5  371.40   54.80
   2  -1  -5  404.88   42.06
   2  -1  -5  359.65   37.91
  -2  -1   5  367.55   29.13
   2  -1  -5  326.54   19.61
   2  -1  -5  354.83   20.35
  -2  -1   5  415.02   44.21
  -2  -1   5  395.57   42.05
  -2  -1   5  375.02   33.69
   2  -1  -5  397.40   41.45
   2   1  -4 1757.66  176.12
   2   1  -4 1707.84  157.82
   2   1  -4 1424.79  132.51
   2   1  -4 1780.53  174.74
   2   1  -4 1714.98  158.64
  -2   1   4 1727.53  153.22
  -2   1   4 1571.76  216.53
  -2   1   4 1971.62  198.71
  -2   1   4 1604.91  156.97
  -2   1   4 1675.10  152.21
   2   1  -4 1629.22  133.71
   2   1  -4 1533.68  127.97
   2  -1  -4 1792.15  143.17
   2  -1  -4 1871.01  179.12
  -2  -1   4 1761.51  150.43
  -2  -1   4 1953.62  181.10
  -2  -1   4 1599.43  163.66
   2  -1  -4 1550.90  158.33
   2  -1  -4 1813.34  175.48
   2  -1  -4 1430.12  117.07
   2  -1  -4 1925.93  210.81
   2  -1  -4 1817.34  155.06
  -2  -1   4 1851.58  170.81
  -2  -1   4 1866.35  169.82
  -2  -1   4 1659.65  210.51
   2   1  -3  157.32   19.17
   2   1  -3  156.36   25.06
   2   1  -3  140.53   10.39
  -2   1   3  170.35   26.84
   2   1  -3  149.92   19.12
   2   1  -3  130.85   16.43
   2   1  -3  150.37   21.91
   2   1  -3  156.71   22.55
   2   1  -3  153.23   18.41
  -2   1   3  161.32   43.44
   2   1  -3  152.52   18.76
  -2   1   3  147.45   15.77
  -2   1   3  151.20   21.64
   2  -1  -3  166.65    9.18
   2  -1  -3  253.02   27.28
   2  -1  -3  254.04   16.84
   2  -1  -3  255.23   24.35
  -2  -1   3  259.45   21.60
   2  -1  -3  255.66   22.83
   2  -1  -3  262.34   19.62
   2  -1  -3  231.25   10.03
  -2  -1   3  248.61   27.75
  -2  -1   3  260.22   19.91
  -2  -1   3  241.05   30.65
   2  -1  -3  250.13   19.14
  -2  -1   3  251.42   22.28
  -2  -1   3  243.17   14.39
   2   1  -225793.62 6493.34
   2   1  -228806.88 7162.89
   2   1  -228514.15 7177.61
   2   1  -228047.72 6875.51
  -2   1   229490.06 7351.51
  -2   1   229938.15 7396.53
  -2   1   228757.59 7151.70
   2   1  -228255.10 7010.02
  -2   1   229787.72 7464.45
   2   1  -230115.41 7475.30
   2   1  -226882.23 6688.15
  -2   1   229617.87 7343.21
   2  -1  -226570.67 6717.57
   2  -1  -228582.83 7124.83
  -2  -1   222746.60 5729.63
   2  -1  -230875.27 7630.90
  -2  -1   229842.75 7418.86
  -2  -1   228834.71 7077.02
   2  -1  -228821.25 7191.59
   2  -1  -230417.60 7522.92
   2  -1  -229288.05 7266.31
  -2  -1   225773.56 6447.01
   2  -1  -229154.63 7213.19
  -2  -1   229067.38 7223.08
  -2  -1   227104.01 6775.98
   2   1  -1  127.41   16.20
   2   1  -1  125.96   18.04
   2   1  -1  121.83   12.19
   2   1  -1  121.71   18.41
   2   1  -1  158.50   22.27
  -2   1   1  115.31   12.97
  -2   1   1  129.42   19.77
   2   1  -1  131.95   11.39
   2   1  -1  120.47   16.01
  -2   1   1  130.64   29.02
  -2   1   1  127.15   16.39
  -2   1   1  123.54   14.46
  -2   1   1  107.50   19.64
   2  -1  -1   84.93   16.56
   2  -1  -1   87.00   28.13
   2  -1  -1   90.69   12.36
  -2  -1   1   84.21   16.81
   2  -1  -1   82.58   13.45
  -2  -1   1   82.60    8.52
  -2  -1   1   89.40   11.96
   2  -1  -1   80.10   13.93
   2  -1  -1   87.97   21.55
   2  -1  -1   74.35    8.58
  -2  -1   1   82.26   10.68
  -2  -1   1   97.69   20.80
  -2  -1   1   80.72   11.75
  -2  -1   1   74.43   28.17
   2   1   0 1321.86  111.29
   2   1   0 1260.04   96.34
   2   1   0 1289.08  134.30
   2   1   0 1304.88  105.35
   2   1   0 1210.66  113.01
  -2   1   0 1172.51  110.91
  -2   1   0 1279.46  123.10
  -2   1   0 1210.44  107.74
  -2   1   0 1189.69   95.22
  -2   1   0 1313.59  109.49
  -2   1   0 1219.70  123.22
  -2   1   0 1211.85  107.44
  -2   1   0 1096.34  107.87
   2  -1   0 1189.45   87.69
  -2  -1   0 1180.08   91.67
   2  -1   0 1206.84  118.50
  -2  -1   0 1170.51   93.01
   2  -1   0 1210.03   93.13
   2  -1   0 1145.49   91.14
   2  -1   0 1149.54   93.17
  -2  -1   0 1210.91  103.81
   2  -1   0 1275.43  124.65
   2  -1   0 1236.54  106.60
  -2  -1   0 1251.59  107.92
  -2  -1   0 1221.20  106.42
  -2  -1   0 1203.36  100.80
  -2  -1   0 1260.41  163.17
  -2  -1   0 1188.37   83.67
   2   1   1 2458.96  250.44
   2   1   1 2621.83  234.74
  -2   1  -1 2518.24  238.28
   2   1   1 2593.92  246.41
  -2   1  -1 2213.02  223.10
   2   1   1 2427.27  227.78
   2   1   1 2881.92  316.94
  -2   1  -1 2445.41  218.91
  -2   1  -1 2444.22  237.08
  -2   1  -1 2387.33  227.84
  -2   1  -1 2595.65  251.31
   2  -1   1 2199.00  215.37
   2  -1   1 2263.62  219.67
  -2  -1  -1 2080.17  202.33
   2  -1   1 2597.82  276.76
  -2  -1  -1 2232.81  212.74
  -2  -1  -1 2400.96  234.54
  -2  -1  -1 2354.11  232.57
   2  -1   1 2313.85  206.35
   2  -1   1 2232.31  202.76
   2  -1   1 2272.40  196.70
  -2  -1  -1 2120.51  220.80
   2  -1   1 2428.48  228.00
  -2  -1  -1 2271.13  242.07
  -2  -1  -1 2336.21  201.37
  -2  -1  -1 2238.12  207.69
  -2  -1  -1 3354.57  314.88
   2   1   2 4214.67  529.94
   2   1   2 4435.43  492.33
  -2   1  -2 4029.98  444.08
  -2   1  -2 4229.96  484.38
   2   1   2 4561.90  510.24
   2   1   2 4580.46  529.83
  -2   1  -2 4314.78  471.55
  -2   1  -2 4109.86  477.25
   2   1   2 4999.23  595.68
  -2   1  -2 4245.14  515.65
  -2   1  -2 4537.98  563.01
   2  -1   2 4518.68  492.04
  -2  -1  -2 4494.53  523.86
  -2  -1  -2 4239.74  477.60
   2  -1   2 4586.41  525.08
   2  -1   2 4410.24  512.19
  -2  -1  -2 4026.92  486.21
   2  -1   2 4077.67  473.24
   2  -1   2 4236.22  466.34
   2  -1   2 3862.67  443.57
  -2  -1  -2 3896.22  421.62
  -2  -1  -2 2810.60  322.86
  -2  -1  -2 4061.53  469.40
  -2  -1  -2 4334.81  492.27
  -2  -1  -2 3982.62  527.84
   2   1   3  108.93   20.77
  -2   1  -3   98.27   14.30
   2   1   3   96.59   20.08
   2   1   3  117.77   28.60
   2   1   3  100.51   11.37
  -2   1  -3  106.83   17.44
   2   1   3   94.61   33.21
  -2   1  -3   94.57   17.61
  -2   1  -3   81.21    8.94
  -2   1  -3   88.43    9.44
  -2   1  -3  102.67   20.95
  -2   1  -3  109.80   19.28
   2  -1   3  152.01    9.23
  -2  -1  -3  167.55   21.55
  -2  -1  -3  152.09   15.18
  -2  -1  -3  144.93   20.93
   2  -1   3  164.35   11.10
  -2  -1  -3  120.64   12.41
   2  -1   3  132.36    9.21
   2  -1   3  139.81   20.94
   2  -1   3  133.74   17.09
   2  -1   3  141.22   20.04
   2  -1   3  156.80   32.36
  -2  -1  -3  157.24    7.16
  -2  -1  -3  140.50   41.36
  -2  -1  -3  140.07    9.04
   2   1   4  930.16   65.72
   2   1   4 1007.80   73.59
  -2   1  -4  951.05   64.70
   2   1   4  807.67   63.81
  -2   1  -4  654.22   45.81
  -2   1  -4  810.38   76.50
  -2   1  -4  899.82   79.04
  -2   1  -4  865.15   76.29
  -2   1  -4  892.06   79.19
  -2   1  -4  833.38   58.97
   2   1   4  859.92  110.62
   2   1   4  966.97  116.10
  -2   1  -4  725.60   55.15
  -2   1  -4  829.82   54.72
  -2  -1  -4  866.34  104.16
   2  -1   4  862.72   60.81
  -2  -1  -4  808.23   73.61
   2  -1   4  864.63   80.27
   2  -1   4 1044.93   79.07
   2  -1   4  961.53   81.69
   2  -1   4  891.76   73.62
   2  -1   4  888.24   83.16
   2  -1   4  746.21   51.54
  -2  -1  -4  818.55  105.33
  -2  -1  -4  741.65   74.43
  -2  -1  -4  858.86   68.97
   2   1   5  143.38    9.24
   2   1   5  152.50   19.65
   2   1   5  141.03   12.02
  -2   1  -5  118.75   10.43
   2   1   5  154.14   17.73
  -2   1  -5  140.44   17.29
  -2   1  -5  140.38   15.44
   2  -1   5  143.89   21.07
   2  -1   5  140.65    9.29
  -2  -1  -5  124.79   12.17
  -2  -1  -5  140.57   37.26
  -2  -1  -5   84.81   13.64
  -2  -1  -5  130.91   17.41
  -2  -1  -5  137.72   21.17
   2  -1   5  135.00   14.24
  -2   1  -6   29.71   15.03
  -2   1  -6   36.86   19.04
   2   1   6   30.53   10.65
  -2   1  -6   32.14    7.67
  -2  -1  -6   28.56    5.99
  -2  -1  -6   38.97    8.82
   2  -1   6   40.03    6.58
   2  -1   6   42.41   11.40
  -2   1  -7   91.48   17.26
  -2   1  -7   87.79   14.46
   2   1   7   91.08   17.58
   2  -1   7  107.45   18.06
  -2  -1  -7  104.88   14.05
   2  -1   7   96.26    9.69
  -2  -1  -7  104.04   18.65
   2   1   8  196.68   24.58
  -2   1  -8  191.65   20.08
  -2   1  -8  193.81   23.62
   2  -1   8  220.88   25.35
  -2  -1  -8  205.84   19.02
  -2  -1  -8  220.86   26.02
  -2  -1  -8  126.13   14.81
   2   1   9  116.72   28.59
  -2   1  -9  108.71   12.97
  -2   1  -9  114.30   17.20
   2  -1   9  141.13   18.01
  -2  -1  -9  127.77   18.03
  -2  -1  -9  123.42   19.84
   2   1  10  112.70   13.44
  -2   1 -10  102.34   21.20
  -2   1 -10   87.95    8.52
   2  -1  10  100.66   13.02
  -2  -1 -10   69.36    6.72
  -2  -1 -10   88.13   21.17
   2   2 -11   14.24    4.95
   2   2 -11   12.42    6.56
  -2   2  11   18.82    4.39
   2  -2 -11   17.40   10.17
  -2  -2  11    9.28    4.05
   2  -2 -11   13.84    9.37
   2   2 -10   26.14    7.40
  -2   2  10   29.57   11.07
   2  -2 -10   30.34    8.59
  -2  -2  10   25.08    4.07
   2  -2 -10   27.71    7.66
  -2  -2  10   27.44    5.62
   2   2  -9  115.58   33.27
  -2   2   9  106.07   10.32
  -2   2   9  104.06   14.30
   2   2  -9  112.31   26.11
   2  -2  -9  130.37   17.96
  -2  -2   9  115.15   10.34
   2  -2  -9  106.10   11.08
   2  -2  -9  118.99   16.51
  -2  -2   9  115.70   10.06
  -2  -2   9  123.62   14.65
   2   2  -8  307.33   38.11
  -2   2   8  287.35   29.03
  -2   2   8  306.44   25.80
   2   2  -8  312.15   33.51
  -2  -2   8  322.16   25.73
  -2  -2   8  319.69   24.14
   2  -2  -8  383.71   52.45
   2  -2  -8  324.04   27.71
  -2  -2   8  365.40   32.98
   2   2  -7  131.14   19.66
   2   2  -7  128.52    9.70
   2   2  -7  131.64   11.67
   2   2  -7  122.00    7.97
  -2   2   7  143.60   14.06
   2  -2  -7  139.34   17.57
  -2  -2   7  105.78    7.97
  -2  -2   7  102.76    9.53
  -2  -2   7  105.47   26.27
   2  -2  -7  106.23   22.95
  -2  -2   7  103.60    9.06
  -2  -2   7  110.51   13.91
   2   2  -6  951.84   93.01
   2   2  -6  697.00   87.79
   2   2  -6  578.86   43.38
  -2   2   6  617.58   55.01
   2   2  -6  557.71   38.21
   2   2  -6  508.04   34.68
   2   2  -6  570.30   52.21
  -2   2   6  589.05   45.55
  -2   2   6  524.86   44.87
   2   2  -6  551.40   58.69
  -2   2   6  563.28   36.91
  -2   2   6  596.29   71.38
   2  -2  -6  500.40   47.54
  -2  -2   6  610.15   54.10
   2  -2  -6  473.36   31.43
   2  -2  -6  542.55   49.00
  -2  -2   6  526.18   36.65
  -2  -2   6  532.34   37.81
   2  -2  -6  578.77   51.57
   2  -2  -6  560.96   50.70
  -2  -2   6  557.51   49.63
  -2  -2   6  535.66   37.38
   2   2  -5 2625.45  281.46
   2   2  -5 2191.13  256.94
   2   2  -5 2116.75  205.91
   2   2  -5 2401.05  226.21
  -2   2   5 2389.84  244.19
   2   2  -5 2390.45  223.95
   2   2  -5 2601.22  276.57
   2   2  -5 2628.46  277.15
  -2   2   5 2329.67  234.32
  -2   2   5 2512.19  261.74
  -2   2   5 2452.48  248.07
   2   2  -5 2521.98  245.19
   2  -2  -5 2444.79  256.97
   2  -2  -5 2427.78  250.73
   2  -2  -5 2239.88  210.02
  -2  -2   5 2213.39  207.88
   2  -2  -5 2401.76  253.74
   2  -2  -5 2073.25  190.73
  -2  -2   5 2285.31  227.09
   2  -2  -5 2188.91  270.00
   2  -2  -5 2135.94  195.54
  -2  -2   5 2178.46  206.47
  -2  -2   5 2259.36  274.85
  -2  -2   5 2565.75  266.02
  -2  -2   5 2260.48  224.24
  -2  -2   5 2404.07  249.19
   2   2  -4 1074.07  122.33
   2   2  -4 1021.06   82.95
   2   2  -4 1004.82   74.29
   2   2  -4  953.51   72.05
   2   2  -4 1042.53   96.69
  -2   2   4  943.98   89.09
  -2   2   4 1027.71   87.09
   2   2  -4 1083.68   96.86
  -2   2   4 1009.62   77.27
   2   2  -4 1041.67   94.38
  -2   2   4 1276.73  117.45
   2   2  -4 1044.22   98.56
   2  -2  -4  982.08   87.63
   2  -2  -4  990.56   72.81
   2  -2  -4  946.52   88.04
   2  -2  -4  927.44   87.58
   2  -2  -4  885.49  120.53
  -2  -2   4  977.36   74.01
  -2  -2   4  999.13   99.71
   2  -2  -4 1023.35   69.39
  -2  -2   4  968.61   90.86
   2  -2  -4 1187.32   77.03
  -2  -2   4  960.68   72.13
  -2  -2   4 1030.22   82.30
  -2  -2   4  902.36   90.78
  -2  -2   4  986.86   82.34
   2   2  -3 3318.02  361.93
   2   2  -3 3518.69  392.14
   2   2  -3 3478.07  373.23
   2   2  -3 3230.94  336.18
   2   2  -3 2935.23  326.79
  -2   2   3 3403.09  401.49
   2   2  -3 3507.96  386.72
  -2   2   3 3362.59  381.12
  -2   2   3 3401.96  354.57
   2   2  -3 3295.81  365.57
   2   2  -3 3483.98  383.03
  -2   2   3 3460.60  385.51
   2  -2  -3 3704.92  431.78
   2  -2  -3 3708.44  406.78
   2  -2  -3 3050.11  386.36
  -2  -2   3 3685.80  447.48
   2  -2  -3 3881.08  408.51
  -2  -2   3 3149.88  362.40
  -2  -2   3 3291.23  439.11
   2  -2  -3 3636.06  408.88
  -2  -2   3 3443.96  347.34
   2  -2  -3 3501.02  376.58
  -2  -2   3 3541.45  386.82
   2  -2  -3 3733.38  383.45
  -2  -2   3 3526.96  375.51
  -2  -2   3 3705.19  403.99
   2   2  -2 3118.15  369.71
   2   2  -2 2993.20  300.01
   2   2  -2 3211.68  374.09
  -2   2   2 4710.64  482.79
  -2   2   2 3057.98  371.59
  -2   2   2 3012.66  315.91
   2   2  -2 3132.57  332.23
  -2   2   2 3003.81  319.60
  -2   2   2 3067.89  308.26
   2   2  -2 3381.32  422.43
   2  -2  -2 3017.57  317.11
   2  -2  -2 3098.59  331.47
   2  -2  -2 2899.66  295.91
  -2  -2   2 3805.72  413.67
  -2  -2   2 3003.71  327.61
   2  -2  -2 2684.68  297.03
   2  -2  -2 3043.84  305.29
  -2  -2   2 3178.06  338.14
   2  -2  -2 3153.67  337.59
   2  -2  -2 2880.73  308.43
  -2  -2   2 2864.78  279.36
  -2  -2   2 3343.91  363.29
  -2  -2   2 2739.16  326.19
   2   2  -1  280.39   28.64
   2   2  -1  310.10   36.38
   2   2  -1  270.25   24.18
   2   2  -1  272.58   22.58
   2   2  -1  267.99   27.60
   2   2  -1  261.72   29.02
  -2   2   1  250.46   19.09
  -2   2   1  272.04   26.95
  -2   2   1  265.08   24.34
   2   2  -1  272.13   27.66
  -2   2   1  240.95   33.32
  -2   2   1  270.64   27.08
   2  -2  -1  274.37   27.49
  -2  -2   1  276.04   23.52
  -2  -2   1  293.18   19.48
   2  -2  -1  277.75   27.33
   2  -2  -1  294.15   27.45
   2  -2  -1  292.33   29.51
   2  -2  -1  296.14   20.75
  -2  -2   1  294.01   21.44
  -2  -2   1  281.60   28.25
  -2  -2   1  298.53   36.18
  -2  -2   1  262.45   24.28
  -2  -2   1  262.00   27.46
   2   2   0  341.04   31.56
   2   2   0  335.53   27.59
  -2   2   0  325.20   27.52
  -2   2   0  325.54   49.65
  -2   2   0  317.36   33.76
   2   2   0  330.67   29.24
  -2   2   0  334.41   30.20
  -2   2   0  348.97   40.04
  -2   2   0  296.38   25.01
   2   2   0  333.05   25.57
   2  -2   0  322.25   30.71
   2  -2   0  342.95   23.38
   2  -2   0  300.94   35.51
  -2  -2   0  355.92   20.86
   2  -2   0  370.06   23.15
  -2  -2   0  348.00   38.69
  -2  -2   0  308.09   25.89
  -2  -2   0  317.51   29.03
   2  -2   0  342.69   36.43
   2  -2   0  346.11   14.71
   2  -2   0  335.93   43.88
  -2  -2   0  319.37   29.86
   2  -2   0  328.37   13.22
  -2  -2   0  336.69   45.94
  -2  -2   0  313.55   44.48
   2   2   1  570.72   54.16
   2   2   1  615.64   61.60
   2   2   1  630.63   41.56
  -2   2  -1  494.50   71.79
  -2   2  -1  583.39   49.35
   2   2   1  636.50   47.58
   2   2   1  614.24   48.86
  -2   2  -1  580.30   39.62
  -2   2  -1  560.80   40.43
  -2   2  -1  568.69   48.41
  -2   2  -1  577.34   44.35
   2  -2   1  494.65   29.70
   2  -2   1  561.21   53.17
   2  -2   1  504.37   49.03
  -2  -2  -1  535.51   46.06
  -2  -2  -1  517.70   39.56
   2  -2   1  490.83   42.37
   2  -2   1  617.24   33.27
  -2  -2  -1  505.67   41.29
   2  -2   1  565.57   32.13
   2  -2   1  531.63   37.92
  -2  -2  -1  541.72   45.34
  -2  -2  -1  513.28   36.19
   2  -2   1  550.84   67.39
  -2  -2  -1  500.21   37.69
  -2  -2  -1  488.84   48.46
   2   2   2  202.43   18.72
   2   2   2  203.84   24.41
   2   2   2  168.51   18.78
   2   2   2  205.04   16.92
  -2   2  -2  189.01   22.09
  -2   2  -2  185.91   21.48
  -2   2  -2  178.09   19.35
  -2   2  -2  197.69   28.11
  -2   2  -2  174.77   30.95
  -2   2  -2  201.62   41.79
   2   2   2  225.95   28.97
   2  -2   2  247.09   23.95
  -2  -2  -2  313.38   19.91
  -2  -2  -2  230.88   23.58
  -2  -2  -2  221.85   16.80
   2  -2   2  234.83   18.26
   2  -2   2  220.67   23.39
   2  -2   2  208.24   23.06
   2  -2   2  213.63   25.18
  -2  -2  -2  201.32   17.41
   2  -2   2  232.54   12.02
   2  -2   2  231.47   20.81
  -2  -2  -2  215.10   18.47
  -2  -2  -2  223.47   26.10
  -2  -2  -2  412.40   38.24
  -2   2  -3 2988.80  327.02
   2   2   3 2997.56  323.63
  -2   2  -3 2341.48  228.90
  -2   2  -3 3071.94  330.12
  -2   2  -3 2886.00  296.04
   2   2   3 5328.75  532.93
   2   2   3 2631.34  282.29
   2   2   3 3193.53  359.25
  -2   2  -3 2887.28  315.97
   2   2   3 3124.33  315.36
  -2   2  -3 2704.86  290.40
  -2   2  -3 2901.77  287.34
   2  -2   3 2485.61  248.40
  -2  -2  -3 2540.69  272.38
  -2  -2  -3 2531.49  264.40
   2  -2   3 2558.98  277.12
   2  -2   3 2752.77  329.90
  -2  -2  -3 2714.62  296.74
   2  -2   3 2704.49  295.10
   2  -2   3 3085.79  308.57
   2  -2   3 2780.24  262.42
  -2  -2  -3 2720.77  259.24
  -2  -2  -3 3230.93  310.01
  -2  -2  -3 2822.66  287.09
  -2  -2  -3 2434.92  286.37
   2   2   4  242.22   17.90
   2   2   4  223.49   45.73
  -2   2  -4  228.30   25.88
  -2   2  -4  237.72   24.88
  -2   2  -4  212.46   23.97
  -2   2  -4  226.12   15.51
  -2   2  -4  184.48   13.15
   2   2   4  234.37   39.73
   2   2   4  244.93   20.14
  -2   2  -4  203.89   14.52
  -2   2  -4  207.45   12.91
  -2  -2  -4  229.75   27.46
   2  -2   4  263.10   24.79
   2  -2   4  245.31   13.80
   2  -2   4  201.18   13.80
   2  -2   4  205.31   26.41
   2  -2   4  223.95   27.31
  -2  -2  -4  217.76   17.43
  -2  -2  -4  210.81   30.19
  -2  -2  -4  211.23   43.03
  -2  -2  -4  205.90   18.29
   2   2   5  186.35   34.97
  -2   2  -5  180.87   11.35
  -2   2  -5  168.18   18.85
   2   2   5  191.70   15.64
   2   2   5  174.94   12.21
  -2   2  -5  195.26   35.27
  -2   2  -5  143.19   10.73
  -2   2  -5  172.16   19.55
   2  -2   5  158.34   23.99
   2  -2   5  150.92    9.52
  -2  -2  -5  185.78   21.71
  -2  -2  -5  147.78   23.47
  -2  -2  -5  135.19   25.44
  -2  -2  -5  146.25   19.19
  -2  -2  -5  134.99   11.77
   2   2   6  141.21   17.90
  -2   2  -6  131.51   29.83
  -2   2  -6  125.37   16.26
   2  -2   6  104.24   13.02
  -2  -2  -6   99.06   12.24
  -2  -2  -6   91.06    9.17
   2  -2   6  110.95   19.21
  -2  -2  -6  100.82   14.67
   2   2   7   43.28    9.97
  -2   2  -7   37.93    9.38
   2  -2   7   25.05    6.06
   2  -2   7   34.93   10.31
  -2  -2  -7   22.40    5.90
  -2  -2  -7   30.18    7.61
  -2   2  -8   42.53    9.42
   2   2   8   42.12   11.47
  -2   2  -8   41.04   10.36
   2  -2   8   52.23   18.93
  -2  -2  -8   42.02   11.57
  -2  -2  -8   41.23    7.65
  -2   2  -9  204.34   21.59
   2   2   9  218.08   23.08
  -2   2  -9  124.10   11.92
  -2   2  -9  203.61   18.36
   2  -2   9  216.21   22.71
  -2  -2  -9  203.70   23.39
  -2  -2  -9  186.41   15.71
  -2   2 -10   24.01   12.33
   2   2  10   36.92    7.97
  -2   2 -10   29.41    8.68
   2  -2  10   31.61    7.35
  -2  -2 -10   16.34   13.08
   2   3 -11   41.63    7.42
  -2   3  11   47.07    7.64
   2  -3 -11   37.57   16.36
   2  -3 -11   39.64   13.03
  -2  -3  11   38.96    5.18
  -2   3  10   46.31    8.96
   2   3 -10   48.87   11.69
   2   3 -10   50.35    9.18
   2  -3 -10   51.51    9.17
   2  -3 -10   57.04   11.08
   2  -3 -10   39.45    5.44
  -2  -3  10   49.38    9.37
  -2  -3  10   54.83   13.30
  -2   3   9   27.45    4.58
  -2   3   9   30.59    8.36
   2   3  -9   30.00   18.37
   2   3  -9   28.46    8.14
   2  -3  -9   29.71    7.67
   2  -3  -9   28.45    6.07
   2  -3  -9   32.80    9.40
  -2  -3   9   31.62    5.84
  -2  -3   9   33.63    7.87
  -2  -3   9   28.72    4.10
  -2   3   8   81.20    9.63
   2   3  -8   86.44   17.68
   2  -3  -8  108.01   23.56
   2  -3  -8   85.21   12.20
  -2  -3   8   94.82   14.76
   2  -3  -8   95.18   15.75
  -2  -3   8   85.92   12.53
  -2  -3   8   82.39   11.42
   2   3  -7   28.51    3.73
  -2   3   7   35.37    6.82
   2   3  -7   32.73    7.54
   2   3  -7   40.94    9.71
   2  -3  -7   22.11   14.63
   2  -3  -7   75.92    9.15
   2  -3  -7   23.83   15.74
  -2  -3   7   30.29    8.43
  -2  -3   7   27.54   17.48
   2   3  -6  275.99   19.65
  -2   3   6  303.45   25.85
  -2   3   6  269.82   25.40
   2   3  -6  243.59   18.97
   2   3  -6  262.13   29.16
   2   3  -6  275.70   30.56
   2   3  -6  431.83   56.69
   2   3  -6  259.11   17.97
  -2   3   6  259.51   26.33
   2   3  -6  277.38   37.18
   2  -3  -6  311.72   31.06
   2  -3  -6  297.63   26.45
   2  -3  -6  315.48   30.02
   2  -3  -6  273.32   29.74
  -2  -3   6  303.48   29.50
   2  -3  -6  245.27   14.04
  -2  -3   6  293.27   18.33
  -2  -3   6  320.76   32.58
  -2  -3   6  276.57   17.69
  -2  -3   6  273.02   18.36
   2   3  -5  369.13   23.25
   2   3  -5  392.06   41.81
   2   3  -5  404.56   42.86
   2   3  -5  366.11   53.80
  -2   3   5  335.28   22.13
  -2   3   5  384.15   37.47
  -2   3   5  359.03   34.97
   2   3  -5  386.75   27.91
   2   3  -5  404.06   44.75
   2   3  -5  371.18   28.44
   2   3  -5  395.28   41.50
  -2   3   5  428.90   43.20
   2  -3  -5  444.69   44.56
   2  -3  -5  366.30   33.08
   2  -3  -5  384.21   20.46
   2  -3  -5  396.04   41.16
   2  -3  -5  394.84   29.22
   2  -3  -5  385.06   21.64
   2  -3  -5  394.26   37.51
  -2  -3   5  381.19   29.57
  -2  -3   5  360.50   23.29
  -2  -3   5  414.89   42.64
  -2  -3   5  410.65   66.11
  -2  -3   5  345.19   22.85
  -2  -3   5  403.01   38.64
   2   3  -4 1562.39  182.97
   2   3  -4 1704.43  194.44
  -2   3   4 1361.66  134.64
  -2   3   4 1536.11  168.38
   2   3  -4 1609.53  150.53
   2   3  -4 1579.19  129.58
   2   3  -4 1401.86  117.36
   2   3  -4 1572.85  142.53
   2   3  -4 1553.67  142.85
   2   3  -4 1545.60  125.62
   2  -3  -4 1219.29  115.54
   2  -3  -4 1513.80  126.04
   2  -3  -4 1341.85  129.91
   2  -3  -4 1395.10  143.91
   2  -3  -4 1460.56  135.70
  -2  -3   4 1520.01  151.64
  -2  -3   4 1386.37  108.65
  -2  -3   4 1429.65  118.42
  -2  -3   4 1153.74   92.84
  -2  -3   4 1459.00  141.66
  -2  -3   4 1545.89  135.83
  -2  -3   4 1369.36  115.53
   2   3  -3 1009.11   85.30
   2   3  -3  927.31   70.36
   2   3  -3  937.28   76.26
   2   3  -3  987.44   83.87
  -2   3   3  979.95   79.02
  -2   3   3  949.97   80.41
   2   3  -3  946.44   68.94
  -2   3   3  969.80   89.56
   2   3  -3  873.76   74.52
   2   3  -3  935.22   77.60
   2   3  -3  979.04   81.91
   2  -3  -3  919.50   61.36
   2  -3  -3  885.41   70.54
   2  -3  -3  849.08   71.29
   2  -3  -3  879.04   85.15
   2  -3  -3  814.09   75.51
   2  -3  -3  918.82   77.98
   2  -3  -3 1053.81   76.35
  -2  -3   3  917.62  105.93
  -2  -3   3  917.33   93.16
  -2  -3   3  925.28   68.77
  -2  -3   3  885.41   55.49
  -2  -3   3  925.28   81.66
   2   3  -2 2426.51  231.81
  -2   3   2 2617.31  305.12
  -2   3   2 3923.24  373.24
  -2   3   2 2495.56  229.41
  -2   3   2 2444.07  242.81
   2   3  -2 2468.69  244.59
   2   3  -2 2531.55  252.98
   2   3  -2 2558.22  250.90
   2   3  -2 2573.92  248.57
   2   3  -2 2701.67  280.96
   2  -3  -2 2459.60  235.48
   2  -3  -2 2553.57  287.67
   2  -3  -2 2121.64  216.84
   2  -3  -2 2724.76  275.38
   2  -3  -2 2378.91  219.57
   2  -3  -2 2597.03  256.70
  -2  -3   2 2542.05  269.25
  -2  -3   2 2743.73  284.84
  -2  -3   2 2705.22  269.33
  -2  -3   2 2155.84  242.57
  -2   3   1  357.32   26.47
  -2   3   1  337.35   30.09
   2   3  -1  339.86   26.33
   2   3  -1  342.27   29.36
   2   3  -1  412.26   40.07
  -2   3   1  331.46   29.70
   2   3  -1  336.57   45.22
   2  -3  -1  308.62   31.04
   2  -3  -1  324.01   30.24
   2  -3  -1  352.68   17.48
   2  -3  -1  338.46   43.22
   2  -3  -1  313.40   28.94
   2  -3  -1  342.41   18.95
  -2  -3   1  316.18   41.83
  -2  -3   1  302.30   27.06
  -2  -3   1  333.39   45.78
  -2  -3   1  374.99   25.16
  -2  -3   1  312.56   28.13
  -2  -3   1  370.56   42.01
  -2  -3   1  287.08   25.46
  -2   3   0   31.43    8.49
  -2   3   0   32.16   10.05
  -2   3   0   33.12   14.19
   2   3   0   29.94    7.78
   2   3   0   34.58    8.71
  -2   3   0   29.56    9.12
   2   3   0   34.08    9.47
   2   3   0   31.61    9.46
   2  -3   0   53.16   10.24
   2  -3   0   50.09    8.61
   2  -3   0   55.87    5.01
   2  -3   0   51.64   12.22
   2  -3   0   56.33    9.17
   2  -3   0   54.87    6.01
  -2  -3   0   53.13    8.61
  -2  -3   0   55.52    9.46
  -2  -3   0   65.37    4.67
  -2  -3   0   55.21    9.75
  -2  -3   0   56.56    9.33
  -2  -3   0   58.40    2.44
  -2  -3   0   55.36    7.94
  -2  -3   0   60.82   24.63
   2   3   1 1454.68  115.55
  -2   3  -1 1363.95  110.95
  -2   3  -1 1444.23  138.23
  -2   3  -1 1372.23  141.13
   2   3   1 1234.06  111.25
  -2   3  -1 1353.51  104.41
   2   3   1 1458.78  121.02
  -2   3  -1 1253.09  116.51
   2   3   1 1435.10  118.92
   2   3   1 1433.60  121.10
  -2   3  -1 1287.23  115.55
   2  -3   1 1124.01   84.61
   2  -3   1 1283.00  120.25
   2  -3   1 1407.58  107.46
   2  -3   1 1381.21   94.74
   2  -3   1 1418.01  121.48
   2  -3   1 1283.38  105.78
  -2  -3  -1 1287.41  110.47
   2  -3   1 1303.04  111.34
  -2  -3  -1 1363.65  117.28
  -2  -3  -1 1215.26  115.71
  -2  -3  -1 1306.74  101.82
  -2  -3  -1 1349.43  112.34
  -2  -3  -1 1432.21  119.91
  -2  -3  -1 1326.07  101.23
   2   3   2  506.41   37.49
  -2   3  -2  510.70   50.09
  -2   3  -2  509.75   46.12
  -2   3  -2  498.32   49.39
  -2   3  -2  454.08   49.79
  -2   3  -2  564.07   86.22
  -2   3  -2  480.77   43.80
   2   3   2  531.88   45.23
   2   3   2  515.91   40.83
   2   3   2  513.29   69.19
   2  -3   2  490.19   64.12
   2  -3   2  540.21   46.49
   2  -3   2  513.20   29.14
   2  -3   2  496.09   38.07
   2  -3   2  495.16   51.86
   2  -3   2  458.74   42.87
   2  -3   2  452.68   23.26
   2  -3   2  439.93   24.96
  -2  -3  -2  484.80   39.08
  -2  -3  -2  429.74   30.24
  -2  -3  -2  494.23   45.47
  -2  -3  -2  428.25   31.75
  -2  -3  -2  668.53   40.67
  -2  -3  -2  500.67   44.31
  -2  -3  -2  490.88   32.59
   2   3   3 1184.51   88.44
   2   3   3 1022.96   89.77
  -2   3  -3  968.28   71.32
  -2   3  -3  937.58   86.80
  -2   3  -3  870.34   73.19
  -2   3  -3  970.68   91.94
  -2   3  -3  979.14   78.30
   2   3   3 1130.08  102.78
   2   3   3  976.55   82.05
   2   3   3 1053.48   79.26
   2  -3   3  767.14   73.94
   2  -3   3  808.51   56.04
   2  -3   3  884.87   55.56
   2  -3   3  793.59   74.88
   2  -3   3  888.78   73.86
   2  -3   3  926.48   71.20
   2  -3   3  779.90   61.49
   2  -3   3  880.71   53.23
  -2  -3  -3  858.02   64.35
  -2  -3  -3  869.70   75.14
  -2  -3  -3  673.64   52.05
  -2  -3  -3  730.28   78.49
  -2  -3  -3  768.79   57.27
  -2  -3  -3  766.15   66.21
  -2  -3  -3 1012.87   72.97
  -2  -3  -3  813.79   75.75
  -2   3  -4   66.03    5.24
  -2   3  -4   87.77   13.31
  -2   3  -4   92.45   14.20
  -2   3  -4   77.23   11.99
   2   3   4   90.30   10.23
   2   3   4  151.37   28.24
   2   3   4   87.47   12.66
  -2   3  -4   88.76   12.57
  -2   3  -4   71.65   11.62
   2  -3   4   73.35   14.34
   2  -3   4   83.36    5.38
   2  -3   4   71.18    7.53
   2  -3   4   81.36   14.60
  -2  -3  -4   75.69    7.19
  -2  -3  -4   77.13   10.32
  -2  -3  -4   79.67   13.89
  -2  -3  -4   73.86   16.10
  -2  -3  -4   69.36   10.52
   2   3   5  299.03   27.10
  -2   3  -5  254.28   17.30
  -2   3  -5  246.99   24.69
   2   3   5  242.64   36.82
   2   3   5  278.25   22.32
  -2   3  -5  246.17   25.55
   2  -3   5  211.87   15.15
   2  -3   5  218.84   29.48
   2  -3   5  229.07   23.60
  -2  -3  -5  313.11   32.07
  -2  -3  -5  209.05   24.09
  -2  -3  -5  192.81   13.59
  -2  -3  -5  163.78   12.62
  -2  -3  -5  198.15   21.15
  -2  -3  -5  211.62   28.06
   2   3   6  476.17   43.26
  -2   3  -6  446.61   62.10
  -2   3  -6  451.38   41.75
   2  -3   6  428.32   46.50
   2  -3   6  410.56   36.79
  -2  -3  -6  284.91   36.67
  -2  -3  -6  397.62   36.32
  -2  -3  -6  389.70   36.98
  -2  -3  -6  472.00   49.20
   2   3   7  295.19   30.42
  -2   3  -7  281.45   28.44
  -2   3  -7  271.69   42.09
   2  -3   7  246.42   46.66
   2  -3   7  232.22   22.30
  -2  -3  -7  221.51   22.81
  -2  -3  -7  224.84   21.97
  -2   3  -8  148.95   17.62
   2   3   8  149.42   19.56
  -2   3  -8  140.92   17.53
   2  -3   8  135.47   32.59
  -2  -3  -8  134.58   20.45
  -2  -3  -8  127.99   21.89
  -2  -3  -8  110.22   12.23
  -2   3  -9   30.02    4.73
   2   3   9   48.08    9.38
  -2   3  -9   40.15    8.25
  -2   3  -9   40.83    7.61
   2  -3   9   35.57    9.02
  -2  -3  -9   31.67    5.28
  -2  -3  -9   36.79    9.31
  -2   3 -10  170.92   22.56
   2   3  10  200.31   20.25
  -2   3 -10  163.99   26.47
   2  -3  10  182.77   18.03
  -2  -3 -10  170.09   18.56
   2   4 -11   12.29    3.90
   2   4 -11    9.31    5.95
  -2   4  11   12.34    4.84
   2  -4 -11    7.25    3.80
   2  -4 -11   13.22    5.50
  -2  -4  11   14.18    3.36
  -2   4  10   70.14   10.96
   2   4 -10   68.07   13.04
   2  -4 -10   51.42    7.21
   2  -4 -10   67.96   12.47
   2  -4 -10   58.94    9.33
  -2  -4  10   67.85   16.33
  -2  -4  10   65.73   12.57
   2   4  -9  128.57   16.83
   2   4  -9  132.90   34.96
   2  -4  -9  138.93   15.28
   2  -4  -9  150.85   20.35
   2  -4  -9  134.85   15.75
  -2  -4   9  150.00   18.39
  -2  -4   9  138.79   15.12
   2   4  -8  265.83   27.77
  -2   4   8  345.21   31.47
  -2   4   8  256.35   19.21
   2   4  -8  276.34   33.00
   2   4  -8  224.46   15.91
   2  -4  -8  227.51   25.34
   2  -4  -8  224.21   22.59
   2  -4  -8  253.69   28.90
  -2  -4   8  249.58   28.41
  -2  -4   8  222.18   23.85
   2   4  -7  336.53   50.95
  -2   4   7  341.54   27.03
   2   4  -7  380.92   39.22
   2   4  -7  306.37   23.14
   2  -4  -7  344.82   33.41
   2  -4  -7  318.20   39.94
   2  -4  -7  333.68   32.17
  -2  -4   7  302.72   25.44
  -2  -4   7  359.23   35.74
  -2  -4   7  304.73   18.89
  -2  -4   7  338.76   33.68
  -2   4   6  343.84   30.81
  -2   4   6  374.91   32.31
  -2   4   6  321.55   32.84
   2   4  -6  283.86   24.65
   2   4  -6  342.89   57.84
   2   4  -6  330.23   21.61
   2   4  -6  358.83   46.76
   2   4  -6  355.31   37.03
   2   4  -6  356.55   20.79
   2   4  -6  327.29   24.07
   2  -4  -6  361.17   38.34
   2  -4  -6  361.31   30.05
   2  -4  -6  375.53   49.82
   2  -4  -6  406.65   56.45
  -2  -4   6  382.59   24.01
  -2  -4   6  443.28   63.12
  -2  -4   6  351.47   21.08
  -2  -4   6  411.83   38.39
  -2  -4   6  399.98   38.50
  -2  -4   6  366.67   27.23
  -2   4   5   13.68    6.55
  -2   4   5   17.94    5.88
  -2   4   5   15.61    5.68
   2   4  -5    6.98   10.56
   2   4  -5   13.13    2.55
   2   4  -5   17.28    6.68
   2   4  -5   13.16    2.62
   2   4  -5   18.15    6.10
   2   4  -5   12.43    3.34
   2  -4  -5    8.51    5.36
   2  -4  -5    6.69    6.40
   2  -4  -5    7.37    3.85
   2  -4  -5    9.16    6.35
   2  -4  -5    7.31    1.42
  -2  -4   5   -0.41    2.80
  -2  -4   5   11.61    6.81
  -2  -4   5    7.87   12.45
  -2  -4   5    6.52    6.64
  -2  -4   5    4.73    1.96
  -2  -4   5    6.67    3.25
   2   4  -4  713.89   56.74
   2   4  -4  824.91   72.23
  -2   4   4  716.34   71.30
  -2   4   4  840.90  101.29
   2   4  -4  855.10   82.96
   2   4  -4  797.73  101.72
   2   4  -4  770.62   65.96
   2   4  -4  792.45   58.83
   2   4  -4  765.46   68.16
   2   4  -4  828.00  111.51
   2  -4  -4  698.67   74.32
   2  -4  -4  619.71   70.23
   2  -4  -4  721.81   44.20
   2  -4  -4  724.67   66.86
   2  -4  -4  642.50   64.48
  -2  -4   4  702.90   44.95
  -2  -4   4  726.21   74.02
  -2  -4   4  720.98   78.28
  -2  -4   4  721.95   63.69
  -2  -4   4  664.62   53.07
   2   4  -3   96.33   14.19
   2   4  -3   83.86   20.35
  -2   4   3   87.83   12.31
  -2   4   3   96.63   16.32
   2   4  -3   91.31   12.74
   2   4  -3   82.29   12.35
   2   4  -3   89.18   12.84
   2   4  -3   87.67    8.60
   2   4  -3   89.19   15.48
   2  -4  -3   94.22    7.63
   2  -4  -3   71.66    8.60
   2  -4  -3   79.14   31.04
   2  -4  -3   73.79   11.94
   2  -4  -3   63.23   11.97
   2  -4  -3   69.53   20.37
  -2  -4   3   76.96   14.50
  -2  -4   3   70.37    3.14
  -2  -4   3   74.91    9.39
  -2  -4   3   70.74    5.11
  -2  -4   3   85.72   15.68
  -2  -4   3   66.22   18.31
  -2   4   2 1054.17   88.49
   2   4  -2 1100.25   89.90
   2   4  -2 1209.53  108.38
   2   4  -2 1139.08   87.68
   2   4  -2 1073.88   83.97
  -2   4   2 1090.81   93.63
   2  -4  -2 1101.91   98.63
   2  -4  -2 1036.57   87.00
   2  -4  -2 1074.99   76.31
   2  -4  -2 1086.53   90.57
   2  -4  -2 1113.72   90.70
   2  -4  -2  873.57   68.13
  -2  -4   2  917.24   82.74
  -2  -4   2 1088.85   87.75
  -2  -4   2 1141.00   95.58
  -2  -4   2 1150.06  106.33
  -2  -4   2 1058.38  105.29
  -2   4   1 2462.84  245.89
   2   4  -1 2763.21  284.61
   2   4  -1 2375.18  256.10
   2   4  -1 2508.15  275.57
  -2   4   1 2316.36  263.93
  -2   4   1 2702.55  249.86
   2  -4  -1 2501.28  248.10
   2  -4  -1 2506.83  215.07
   2  -4  -1 2491.41  210.42
   2  -4  -1 2636.69  256.75
   2  -4  -1 2409.15  236.86
   2  -4  -1 2263.62  228.23
  -2  -4   1 2415.26  233.53
  -2  -4   1 2399.25  236.45
  -2  -4   1 2626.19  252.46
  -2  -4   1 2421.56  237.81
  -2  -4   1 2320.68  233.38
  -2  -4   1 2744.32  290.75
  -2   4   0  827.90   86.19
   2   4   0  952.42   78.53
   2   4   0 1029.41   79.82
   2   4   0  992.37   76.44
  -2   4   0  955.40   78.94
  -2   4   0  952.40   77.30
   2  -4   0  822.91   77.11
   2  -4   0  959.52   67.43
   2  -4   0  889.17   67.90
   2  -4   0  954.80   76.99
   2  -4   0  992.33   68.85
   2  -4   0  913.96  101.97
  -2  -4   0  929.48   72.95
  -2  -4   0  929.81   76.48
  -2  -4   0  945.52   59.00
  -2  -4   0  905.15   73.79
  -2  -4   0  851.17   48.72
  -2  -4   0  896.97   73.11
  -2  -4   0  949.38   69.00
  -2  -4   0 1052.86  100.04
  -2   4  -1 1807.14  193.41
  -2   4  -1 1628.67  130.59
  -2   4  -1 1670.51  147.53
  -2   4  -1 1395.80  138.71
  -2   4  -1 1718.92  216.35
   2   4   1 1739.36  149.94
   2   4   1 1729.48  153.10
   2   4   1 1754.88  157.00
   2   4   1 2428.01  200.48
   2  -4   1 1571.05  128.17
   2  -4   1 1682.94  153.12
   2  -4   1 1556.28  126.01
   2  -4   1 1524.30  151.17
   2  -4   1 2944.56  214.39
   2  -4   1 1560.62  140.11
   2  -4   1 1505.99  136.32
  -2  -4  -1 1686.00  154.03
  -2  -4  -1 1675.18  174.38
  -2  -4  -1 1532.09  168.47
  -2  -4  -1 1608.04  145.83
  -2  -4  -1 1414.69  140.74
  -2  -4  -1 1683.47  135.77
  -2  -4  -1 1604.33  170.45
  -2   4  -2  694.01   59.90
  -2   4  -2  711.90   65.46
  -2   4  -2  738.31   55.84
  -2   4  -2  924.11   88.54
  -2   4  -2  646.50   59.94
   2   4   2 1232.98   85.21
   2   4   2  725.67   55.13
   2   4   2  733.61   59.29
   2   4   2  736.63   58.52
  -2   4  -2  690.87   68.53
   2  -4   2  603.75   70.10
   2  -4   2  627.21   57.68
   2  -4   2  696.19   62.17
   2  -4   2  606.26   46.24
   2  -4   2  560.75   54.24
  -2  -4  -2  603.81   55.43
  -2  -4  -2  602.38   51.92
  -2  -4  -2  626.68   54.29
  -2  -4  -2  588.35   43.58
  -2  -4  -2  599.89   40.50
  -2  -4  -2  549.88   37.65
   2   4   3  547.98   42.92
   2   4   3  563.44   46.13
  -2   4  -3  451.76   37.37
  -2   4  -3  519.96   39.37
   2   4   3  498.66   42.92
  -2   4  -3  527.62   45.27
  -2   4  -3  585.94   57.08
   2  -4   3  508.84   39.42
   2  -4   3  579.99   43.69
   2  -4   3  509.90   67.93
   2  -4   3  624.77   45.32
  -2  -4  -3  517.19   46.20
  -2  -4  -3  575.53   35.57
  -2  -4  -3  494.36   49.10
  -2  -4  -3  535.42   46.66
  -2  -4  -3  436.52   28.95
  -2  -4  -3  547.41   31.15
  -2  -4  -3  501.77   42.60
  -2  -4  -3  541.70   34.64
  -2   4  -4  266.64   26.03
   2   4   4  275.36   33.76
  -2   4  -4  266.77   27.81
  -2   4  -4  242.07   21.87
   2   4   4  279.66   23.56
   2   4   4  296.29   23.33
  -2   4  -4  281.19   26.11
  -2   4  -4  251.87   41.62
   2  -4   4  224.08   24.83
   2  -4   4  193.77   17.10
   2  -4   4  190.49   24.87
   2  -4   4  222.56   15.84
  -2  -4  -4  185.64   20.99
  -2  -4  -4  199.41   24.27
  -2  -4  -4  190.94   29.24
  -2  -4  -4  209.59   22.12
  -2   4  -5  655.00   76.57
  -2   4  -5  638.50   49.41
  -2   4  -5  652.78   46.81
   2   4   5  637.81   55.54
  -2   4  -5  653.88   59.25
   2  -4   5  715.67   61.91
   2  -4   5  672.27   49.13
   2  -4   5  630.92   64.70
  -2  -4  -5  685.81   57.81
  -2  -4  -5  646.72   64.04
  -2  -4  -5  619.24   56.75
  -2  -4  -5  618.20   57.46
   2   4   6   32.16   19.19
  -2   4  -6   26.70   16.66
  -2   4  -6   29.53   10.82
   2  -4   6   44.90   10.54
   2  -4   6   57.07   22.52
  -2  -4  -6   71.84   12.14
  -2  -4  -6   44.57   12.82
  -2  -4  -6   45.60    9.53
  -2  -4  -6   45.41    9.39
   2   4   7  282.84   30.23
  -2   4  -7  255.93   27.04
  -2   4  -7  255.72   29.29
   2  -4   7  330.92   52.62
   2  -4   7  301.32   27.28
  -2  -4  -7  280.38   26.25
  -2  -4  -7  278.59   35.95
  -2  -4  -7  236.06   18.12
  -2   4  -8  123.75   15.13
   2   4   8  139.70   17.76
  -2   4  -8  137.76   17.02
   2  -4   8  128.08   17.29
  -2  -4  -8  117.66   12.15
  -2  -4  -8   80.84   19.54
  -2  -4  -8  106.95   12.30
  -2   4  -9   64.57    8.38
   2   4   9   88.21   13.23
  -2   4  -9   85.51   11.45
  -2   4  -9   77.62   10.83
   2  -4   9   91.72   12.63
  -2  -4  -9   78.72    7.62
  -2  -4  -9   80.99   22.32
  -2  -4  -9   74.87   12.86
  -2   4 -10   37.95   10.66
   2   4  10   51.76    8.89
   2  -4  10   44.80    7.50
  -2  -4 -10   43.44    7.87
   2   5 -11  143.48   17.81
   2   5 -11  115.27   11.57
  -2   5  11  146.98   15.84
   2  -5 -11  132.49   16.42
   2  -5 -11  104.39   10.43
  -2  -5  11  131.23   11.77
  -2   5  10   71.91   12.14
   2   5 -10   70.66   13.01
   2   5 -10   70.85    9.69
   2  -5 -10   72.44   21.70
   2  -5 -10   60.09    8.58
   2  -5 -10   62.92   13.48
  -2  -5  10   67.92   10.71
  -2  -5  10   72.56    9.17
  -2   5   9   14.59    7.52
   2   5  -9   18.78   13.62
   2   5  -9   15.62    5.77
   2  -5  -9   17.83    4.72
   2  -5  -9   14.32   10.44
   2  -5  -9   19.16    7.36
  -2  -5   9   18.30    5.92
  -2  -5   9   17.15    7.02
   2   5  -8    2.32    2.74
  -2   5   8    0.29    1.50
  -2   5   8   -0.62    3.22
   2   5  -8    1.04    3.38
   2   5  -8    1.07    2.28
   2  -5  -8    2.45    3.07
   2  -5  -8    1.75    2.87
   2  -5  -8    1.14    1.93
  -2  -5   8    0.38    2.82
  -2  -5   8    0.44    3.25
   2   5  -7   65.19   13.42
   2   5  -7   49.36   19.03
  -2   5   7   52.93   13.11
   2   5  -7   47.79    7.25
   2  -5  -7   52.22   13.12
   2  -5  -7   55.10    7.56
   2  -5  -7   61.47   11.55
   2  -5  -7   63.23   11.90
  -2  -5   7   64.34   13.03
  -2  -5   7   67.93   13.39
  -2   5   6  264.76   24.92
  -2   5   6  245.19   44.52
   2   5  -6  244.94   19.53
   2   5  -6  257.62   40.66
   2   5  -6  261.58   16.52
   2   5  -6  225.72   21.29
   2   5  -6  278.32   30.74
   2   5  -6  252.98   46.76
  -2   5   6  277.46   26.87
   2  -5  -6  295.93   27.87
   2  -5  -6  271.31   32.10
   2  -5  -6  300.30   47.94
   2  -5  -6  296.01   31.08
  -2  -5   6  326.47   33.40
  -2  -5   6  293.40   32.13
  -2  -5   6  285.57   19.54
  -2   5   5  110.07   17.50
  -2   5   5  114.51   33.52
   2   5  -5  152.76   31.80
   2   5  -5  100.04    7.65
   2   5  -5  115.62   11.92
   2   5  -5  112.67   18.27
   2   5  -5  103.50    9.41
   2   5  -5  116.68   16.61
  -2   5   5  146.05   17.58
   2  -5  -5  131.12   34.02
   2  -5  -5  114.16   10.90
   2  -5  -5  123.02   19.72
   2  -5  -5  118.29   29.35
  -2  -5   5  104.45    8.65
  -2  -5   5  128.38   37.48
  -2  -5   5  133.82   21.39
  -2  -5   5  125.74   13.32
  -2   5   4  280.27   30.18
  -2   5   4  245.46   30.43
   2   5  -4  301.43   55.10
   2   5  -4  281.55   28.16
   2   5  -4  244.37   22.02
   2   5  -4  260.31   24.01
   2   5  -4  270.36   45.31
   2   5  -4  274.18   21.46
   2  -5  -4  232.85   26.79
   2  -5  -4  238.94   32.04
   2  -5  -4  236.00   24.31
   2  -5  -4  218.80   18.27
   2  -5  -4  299.08   51.30
  -2  -5   4  223.46   20.52
  -2  -5   4  233.78   60.78
  -2  -5   4  242.26   32.24
  -2  -5   4  234.65   12.27
  -2  -5   4  233.79   15.05
  -2  -5   4  239.91   26.99
   2   5  -3 1137.19  100.79
  -2   5   3 1144.20  106.24
   2   5  -3 1215.05  112.32
   2   5  -3 1158.83  116.80
   2   5  -3 1140.59   88.14
   2   5  -3 1146.69  102.81
   2   5  -3 1043.78  100.97
   2  -5  -3 1273.95  107.56
   2  -5  -3 1202.02  120.33
   2  -5  -3 1663.42  116.38
   2  -5  -3 1208.72  131.98
   2  -5  -3 1177.23  118.10
   2  -5  -3 1084.98   98.74
  -2  -5   3 1394.01  130.59
  -2  -5   3 1302.74  119.48
  -2  -5   3  971.30  137.15
  -2  -5   3 1245.25  103.06
  -2   5   2  155.60   30.91
   2   5  -2  164.11   17.46
   2   5  -2  160.92   15.08
   2   5  -2  167.58   14.18
   2   5  -2  176.79   23.23
  -2   5   2  156.61   18.61
   2  -5  -2  140.62   17.09
   2  -5  -2  140.64   16.48
   2  -5  -2  147.71    9.57
   2  -5  -2  162.30   22.44
   2  -5  -2  146.16    8.86
   2  -5  -2  131.99   12.39
  -2  -5   2  137.44   24.83
  -2  -5   2  155.25   30.71
  -2  -5   2  140.09   26.74
  -2  -5   2  146.48   15.71
  -2   5   1  126.36   19.14
  -2   5   1  124.32   17.83
   2   5  -1  129.02   26.55
   2   5  -1  124.10   16.89
   2   5  -1  136.42   22.71
  -2   5   1  139.74   12.20
   2  -5  -1  170.03    6.66
   2  -5  -1  174.57    6.08
   2  -5  -1  194.48   36.87
   2  -5  -1  159.12    7.59
   2  -5  -1  170.89   18.52
   2  -5  -1  158.75   17.03
   2  -5  -1  155.56   17.72
  -2  -5   1  166.58   17.60
  -2  -5   1  174.01   11.78
  -2  -5   1  188.43   27.67
  -2  -5   1  178.60   16.12
  -2  -5   1  163.54   14.46
  -2  -5   1  158.65   26.77
  -2   5   0  653.60   70.58
   2   5   0  651.95   70.07
   2   5   0  686.50   50.63
   2   5   0  681.46   49.59
  -2   5   0  650.98   51.28
  -2   5   0  655.72   50.72
   2  -5   0  555.90   46.73
   2  -5   0  507.60   37.01
   2  -5   0  507.52   27.79
   2  -5   0  469.02   43.25
   2  -5   0  542.96   45.79
   2  -5   0  487.06   48.20
  -2  -5   0  580.22   61.53
  -2  -5   0  551.17   50.10
  -2  -5   0  531.54   45.45
  -2  -5   0  572.80   29.14
  -2  -5   0  532.62   44.42
  -2  -5   0  534.43   40.16
  -2  -5   0  523.76   42.67
  -2   5  -1  771.21   81.98
   2   5   1  800.26   63.95
   2   5   1  802.83   70.16
  -2   5  -1  784.45   65.19
  -2   5  -1  516.81   52.52
   2   5   1  840.37   59.77
  -2   5  -1  801.39   68.51
   2  -5   1  787.26   64.96
   2  -5   1  763.61   60.21
   2  -5   1  742.10   60.22
   2  -5   1  843.10   69.68
   2  -5   1  787.33   75.10
  -2  -5  -1  770.28   86.69
  -2  -5  -1  802.89   61.78
  -2  -5  -1  794.42   86.29
  -2  -5  -1  832.84   54.47
  -2  -5  -1  894.96   57.35
  -2  -5  -1  852.71   70.56
  -2  -5  -1  674.98   61.94
  -2   5  -2  130.99   18.55
  -2   5  -2  138.30   21.05
   2   5   2  148.06   13.80
   2   5   2  128.53   21.72
  -2   5  -2  132.33   13.11
   2   5   2  134.66   15.22
   2   5   2  128.61   15.75
  -2   5  -2  111.92   13.01
   2  -5   2   75.15   14.38
   2  -5   2   82.62   14.79
   2  -5   2   75.14   21.40
   2  -5   2   85.09   16.64
   2  -5   2   90.71    9.49
  -2  -5  -2   89.44   15.18
  -2  -5  -2   66.98    8.94
  -2  -5  -2   76.45    8.48
  -2  -5  -2   79.58   12.98
  -2  -5  -2   74.16    5.81
  -2  -5  -2   82.24   12.46
   2   5   3   56.49    8.91
  -2   5  -3   55.95   10.53
  -2   5  -3   55.32    8.01
  -2   5  -3   72.72   16.20
   2   5   3   57.82    9.33
   2  -5   3   58.29    9.39
   2  -5   3   55.51   15.72
   2  -5   3   62.90    7.07
   2  -5   3   58.91   11.20
  -2  -5  -3   52.24    9.81
  -2  -5  -3   60.04    3.29
  -2  -5  -3   55.94    9.62
  -2  -5  -3   62.99    6.33
  -2  -5  -3   46.00    3.78
  -2  -5  -3   52.15    4.11
  -2   5  -4  386.86   41.46
  -2   5  -4  464.37   66.28
  -2   5  -4  402.37   40.68
  -2   5  -4  378.01   29.21
  -2   5  -4  339.73   29.06
  -2   5  -4  386.07   30.37
   2   5   4  416.28   35.43
   2   5   4  390.60   31.92
   2   5   4  419.89   50.99
   2  -5   4  414.51   36.79
   2  -5   4  365.47   57.10
   2  -5   4  404.32   28.11
   2  -5   4  451.27   40.72
   2  -5   4  354.11   29.35
   2  -5   4  441.08   42.04
  -2  -5  -4  295.17   60.02
  -2  -5  -4  382.97   36.09
  -2  -5  -4  362.54   34.67
  -2  -5  -4  349.39   33.53
  -2   5  -5   70.54   13.60
  -2   5  -5   64.87    7.01
  -2   5  -5   60.10   17.79
   2   5   5   69.54   11.42
   2  -5   5   92.00   15.86
   2  -5   5   89.88   14.32
   2  -5   5   81.88   29.21
  -2  -5  -5   82.42   14.44
  -2  -5  -5   77.19   22.18
  -2  -5  -5   79.79   13.10
  -2  -5  -5   88.92   12.17
  -2   5  -6  259.23   28.72
   2   5   6  270.62   42.63
  -2   5  -6  237.23   36.02
   2  -5   6  230.73   24.49
   2  -5   6  251.93   54.26
   2  -5   6  241.00   27.94
  -2  -5  -6  224.60   36.97
  -2  -5  -6  233.81   26.79
  -2  -5  -6  224.40   32.47
  -2  -5  -6  235.88   30.62
   2   5   7  122.74   17.86
  -2   5  -7  103.96   14.45
   2  -5   7  151.08   19.66
   2  -5   7  142.30   17.68
  -2  -5  -7  175.11   18.27
  -2  -5  -7  113.85   11.54
  -2  -5  -7  124.33   20.15
  -2  -5  -7  135.18   14.24
   2   5   8   94.02   14.91
  -2   5  -8   79.25   11.68
  -2   5  -8  101.51   26.13
   2  -5   8  109.22   13.02
   2  -5   8  110.67   15.12
  -2  -5  -8  105.92   15.51
  -2  -5  -8   99.18   10.29
  -2  -5  -8  102.59   12.22
  -2   5  -9   20.48    4.68
   2   5   9   24.63    6.47
  -2   5  -9   21.61    5.87
  -2   5  -9   20.23    4.67
   2  -5   9   17.61    5.86
  -2  -5  -9   13.73    7.03
  -2  -5  -9   14.19    3.18
  -2  -5  -9    6.20   10.53
   2   6 -11   17.33    6.11
   2  -6 -11   22.35    6.12
   2  -6 -11   11.21    2.68
  -2  -6  11   21.58    4.51
  -2  -6  11   21.38    3.71
  -2   6  10   46.79   10.43
   2   6 -10   45.46    7.06
   2   6 -10   39.71   10.30
   2  -6 -10   55.70   10.56
   2  -6 -10   47.93    7.77
   2  -6 -10   38.26    5.52
  -2  -6  10   52.16    8.30
  -2  -6  10   54.33    9.50
   2   6  -9  114.05    9.28
  -2   6   9  140.63   19.23
   2   6  -9  134.41   30.91
   2   6  -9  134.53   14.67
   2  -6  -9  146.58   19.11
   2  -6  -9  152.25   28.24
   2  -6  -9  126.54   11.81
  -2  -6   9  153.09   17.57
  -2  -6   9  154.90   31.46
   2   6  -8   24.04    7.66
  -2   6   8    0.44    8.00
   2   6  -8   22.06    6.18
   2   6  -8   15.99    7.27
   2  -6  -8   18.44    7.44
   2  -6  -8   20.73    7.25
   2  -6  -8   15.52    3.98
  -2  -6   8   20.83    8.27
  -2  -6   8   19.37    7.49
   2   6  -7  284.85   44.19
   2   6  -7  300.11   32.64
  -2   6   7  310.48   32.89
   2   6  -7  255.36   23.56
   2  -6  -7  285.60   35.45
   2  -6  -7  289.55   22.10
   2  -6  -7  309.44   31.33
   2  -6  -7  325.44   33.84
  -2  -6   7  336.99   36.44
  -2  -6   7  343.49   37.05
   2   6  -6   84.94   15.10
   2   6  -6   72.16   23.65
   2   6  -6   70.71   11.18
   2   6  -6   74.82    6.53
   2   6  -6   75.17    9.35
  -2   6   6   83.85   11.50
   2  -6  -6   95.41   13.32
   2  -6  -6  100.93   15.54
   2  -6  -6   91.26   12.94
   2  -6  -6   92.78   17.20
  -2  -6   6   98.94   17.01
  -2  -6   6  110.66   17.31
  -2  -6   6   97.57    9.21
  -2   6   5  134.04   15.15
  -2   6   5   97.67   16.49
  -2   6   5  110.34   18.81
   2   6  -5  108.39   16.51
   2   6  -5   90.50    6.11
   2   6  -5  122.76   30.98
   2   6  -5  107.83   12.09
   2   6  -5  117.64   19.88
   2   6  -5  104.09   10.75
   2   6  -5  126.64   25.63
   2  -6  -5  135.68   32.31
   2  -6  -5  108.08   30.30
   2  -6  -5  103.52   14.06
   2  -6  -5  102.88   15.79
  -2  -6   5  117.17   20.18
  -2  -6   5  113.06   13.89
  -2  -6   5  122.05   20.80
  -2   6   4  123.73   19.70
   2   6  -4  119.30   35.96
   2   6  -4  105.86   14.55
   2   6  -4  109.55   12.46
   2   6  -4  119.62   16.47
   2   6  -4  120.55   17.01
   2   6  -4  116.70   13.61
   2  -6  -4  126.06   15.13
   2  -6  -4  141.05   15.03
   2  -6  -4  139.68   21.71
   2  -6  -4  142.44   18.31
   2  -6  -4  131.67   10.58
  -2  -6   4  146.10   37.30
  -2  -6   4  122.30   23.91
  -2  -6   4  154.12    8.30
  -2  -6   4  132.39   32.95
  -2  -6   4  132.75   14.40
  -2  -6   4  136.22    5.60
  -2   6   3  644.51   60.42
   2   6  -3  577.48   58.42
   2   6  -3  602.21   51.33
   2   6  -3  595.76   51.69
   2   6  -3  617.47   55.21
   2   6  -3  641.59   70.37
   2  -6  -3  563.37   38.49
   2  -6  -3  635.60   46.00
   2  -6  -3  763.51   60.48
   2  -6  -3  987.42   56.02
   2  -6  -3  659.87   67.29
   2  -6  -3  623.24   78.77
  -2  -6   3  652.87   54.13
  -2  -6   3  717.05   72.94
  -2  -6   3  586.35   57.93
  -2  -6   3  685.84   65.21
   2   6  -2  876.90   64.00
   2   6  -2  922.45   89.64
  -2   6   2  834.39   99.06
   2   6  -2  856.74   68.32
   2  -6  -2  738.68   56.02
   2  -6  -2  754.55   75.60
   2  -6  -2  780.85   57.88
   2  -6  -2  814.83   67.24
   2  -6  -2  808.54   48.38
   2  -6  -2  784.38   68.43
  -2  -6   2  785.62   64.31
  -2  -6   2  771.40   61.16
  -2  -6   2  828.07   71.09
  -2  -6   2  750.49   63.89
  -2  -6   2  933.26   95.37
   2   6  -1 1388.42  143.18
   2   6  -1 1369.63  118.76
  -2   6   1 1358.53  123.55
  -2   6   1 1344.08  119.88
  -2   6   1 1652.34  123.48
   2  -6  -1 1189.85  106.50
   2  -6  -1 1307.88   90.35
   2  -6  -1 1024.27   95.19
   2  -6  -1 1345.93  146.31
   2  -6  -1 1279.28  111.20
  -2  -6   1 1254.18  107.36
  -2  -6   1 1382.85  113.33
  -2  -6   1 1298.65   97.41
  -2  -6   1 1313.12  114.58
  -2  -6   1 1258.09  101.20
  -2  -6   1 1315.45  106.38
   2   6   0 1289.20  130.34
   2   6   0 1267.03  103.62
  -2   6   0 1129.34  125.47
  -2   6   0 1236.14  105.57
   2  -6   0 1007.31   70.12
   2  -6   0  929.39  123.23
   2  -6   0  977.07   75.15
   2  -6   0 1040.58   90.81
   2  -6   0 1106.83   96.18
  -2  -6   0 1123.50   83.34
  -2  -6   0 1060.42   91.11
  -2  -6   0 1151.55  169.43
  -2  -6   0 1060.24  118.70
  -2  -6   0 1094.12   74.70
  -2  -6   0 1047.24   81.85
  -2  -6   0 1037.41   87.04
   2   6   1 2300.99  244.57
   2   6   1 2248.49  215.80
   2   6   1 2337.97  215.81
  -2   6  -1 2139.40  233.58
  -2   6  -1 2179.07  207.10
  -2   6  -1 1399.94  141.53
   2  -6   1 1956.55  189.16
   2  -6   1 1840.30  156.99
   2  -6   1 1877.07  174.78
   2  -6   1 1835.85  238.81
   2  -6   1 2016.28  225.21
  -2  -6  -1 1638.55  195.38
  -2  -6  -1 2029.45  193.93
  -2  -6  -1 1980.72  179.82
  -2  -6  -1 2053.20  185.23
  -2  -6  -1 1910.56  215.73
  -2  -6  -1 2373.97  196.46
  -2  -6  -1 1972.21  188.27
   2   6   2 1274.51  101.33
   2   6   2 1264.80  127.46
  -2   6  -2 1037.56  101.81
  -2   6  -2 1292.50  107.47
  -2   6  -2 1222.72  119.02
  -2   6  -2 1043.55   74.82
   2  -6   2 1088.76   81.79
   2  -6   2 1013.12  114.30
   2  -6   2 1227.38  106.26
   2  -6   2 1103.20   97.36
   2  -6   2 1180.92  109.61
  -2  -6  -2 1045.65   93.69
  -2  -6  -2 1039.12   73.32
  -2  -6  -2 1057.88   95.56
  -2  -6  -2 1109.74   99.74
  -2  -6  -2 1208.56   83.93
  -2  -6  -2 1090.48  110.73
  -2   6  -3  574.46   45.73
   2   6   3  644.80   48.77
  -2   6  -3  759.41   73.03
  -2   6  -3  489.63   41.83
   2   6   3  609.71   48.50
   2   6   3  669.63   55.76
  -2   6  -3  613.28   73.40
  -2   6  -3  630.36   89.67
   2  -6   3  599.48   48.64
   2  -6   3  502.04   61.93
   2  -6   3  504.48   46.20
   2  -6   3  552.18   46.60
  -2  -6  -3  513.63   43.00
  -2  -6  -3  529.44   50.41
  -2  -6  -3  504.80   46.07
  -2  -6  -3  745.56   61.46
  -2   6  -4  229.02   30.12
  -2   6  -4  226.94   20.46
   2   6   4  239.90   25.03
  -2   6  -4  228.28   19.92
  -2   6  -4  176.27   22.53
   2   6   4  235.02   20.23
   2   6   4  240.08   36.94
  -2   6  -4  281.85   31.54
   2  -6   4  248.94   27.68
   2  -6   4  215.31   24.54
   2  -6   4  209.78   32.75
   2  -6   4  241.15   18.64
   2  -6   4  256.93   17.01
  -2  -6  -4  215.43   22.19
  -2  -6  -4  206.72   28.48
  -2  -6  -4  212.38   23.80
  -2  -6  -4  229.88   25.19
  -2   6  -5  231.09   28.23
  -2   6  -5  260.43   27.08
   2   6   5  258.21   22.40
   2  -6   5  201.79   14.26
   2  -6   5  179.39   27.09
   2  -6   5  223.43   27.02
   2  -6   5  219.49   31.77
  -2  -6  -5  188.68   24.97
  -2  -6  -5  187.89   23.30
  -2   6  -6  216.47   25.03
   2   6   6  209.24   32.77
  -2   6  -6  189.12   26.92
   2  -6   6  283.13   30.23
   2  -6   6  160.74   22.55
   2  -6   6  169.49   24.07
  -2  -6  -6  229.74   32.35
  -2  -6  -6  154.59   24.69
  -2  -6  -6  156.25   18.78
  -2  -6  -6  160.96   24.36
   2   6   7  255.48   24.73
  -2   6  -7  217.05   20.14
  -2   6  -7  245.42   26.42
   2  -6   7  225.53   25.41
   2  -6   7  242.28   26.31
  -2  -6  -7  190.67   18.57
  -2  -6  -7  207.52   19.15
  -2  -6  -7  221.45   25.65
   2   6   8    1.87    3.23
  -2   6  -8    1.80    2.18
   2  -6   8    2.78    3.18
   2  -6   8    3.14    3.26
  -2  -6  -8    3.86    1.99
  -2  -6  -8    1.57    5.11
  -2  -6  -8    1.23    1.67
  -2  -6  -8    7.14    5.74
  -2   6  -9   22.07    4.28
   2   6   9   31.89    6.55
  -2   6  -9   31.98    6.56
  -2   6  -9    1.44    5.36
   2  -6   9   28.98    5.91
  -2  -6  -9   24.05    4.97
  -2  -6  -9   19.65    5.95
  -2  -6  -9   22.06    5.01
  -2   7  11  111.39   25.10
   2   7 -11   95.49   12.47
   2  -7 -11  108.95   14.26
  -2  -7  11  104.08   10.36
  -2  -7  11  115.01   11.69
  -2   7  10   61.73   11.82
   2   7 -10   55.39    7.08
   2   7 -10   56.65   10.35
   2  -7 -10   55.40    9.34
  -2  -7  10   63.34   11.09
   2  -7 -10   58.39   11.34
  -2  -7  10   63.48   17.21
  -2   7   9  140.27   19.07
   2   7  -9  150.74   28.10
   2   7  -9  130.85   13.56
   2   7  -9  110.19    9.59
   2  -7  -9  132.58   29.81
   2  -7  -9  125.33   27.47
  -2  -7   9  137.60   19.13
  -2  -7   9  130.84   17.92
  -2   7   8    0.40    9.15
   2   7  -8   27.12    7.92
   2   7  -8   28.77    6.58
   2   7  -8   25.82    5.34
   2  -7  -8   23.25    8.14
   2  -7  -8   27.64    8.85
  -2  -7   8   27.29   16.95
  -2  -7   8   24.72    8.91
   2   7  -7    9.70    4.81
   2   7  -7   10.76    5.12
  -2   7   7    6.17    4.82
   2   7  -7   10.20    4.06
   2  -7  -7    8.30    6.01
   2  -7  -7    6.56    5.16
   2  -7  -7    7.85    6.60
   2  -7  -7    5.78    2.38
  -2  -7   7    7.52    6.80
  -2  -7   7    8.60   11.85
   2   7  -6   22.80    8.30
   2   7  -6    1.18    6.84
   2   7  -6   20.09    3.92
  -2   7   6   25.34    6.22
   2   7  -6   -1.01   13.24
   2  -7  -6   25.22   10.26
   2  -7  -6   29.05    9.06
   2  -7  -6   25.11    7.71
   2  -7  -6   26.99    3.66
  -2  -7   6   32.92    9.90
  -2  -7   6   34.54   10.47
  -2  -7   6   50.58    5.93
   2   7  -5 1459.61  131.77
   2   7  -5 1633.25  146.48
   2   7  -5 1547.15  145.97
   2   7  -5 1439.15  181.33
   2   7  -5 1630.73  173.10
  -2   7   5 1643.56  161.86
  -2   7   5 1530.68  146.73
   2  -7  -5 1508.59  148.47
   2  -7  -5 1169.88  122.71
   2  -7  -5 1354.24  112.58
   2  -7  -5 1654.13  199.00
  -2  -7   5 1510.97  141.79
  -2  -7   5 1481.28  152.46
  -2  -7   5 1544.93  161.84
  -2  -7   5 1543.50  139.08
  -2   7   4  208.74   26.06
   2   7  -4  185.54   11.28
   2   7  -4  207.86   21.22
   2   7  -4  198.95   30.98
   2   7  -4  247.83   23.95
   2   7  -4  206.78   21.84
   2  -7  -4  235.31   19.80
   2  -7  -4  237.34   44.96
   2  -7  -4  240.51   24.50
   2  -7  -4  215.62   18.40
   2  -7  -4  281.85   13.98
   2  -7  -4  189.52   12.11
  -2  -7   4  232.48   20.85
  -2  -7   4  188.10   27.25
  -2  -7   4  246.80   48.29
  -2  -7   4  256.80   47.03
   2   7  -3  915.83   73.48
  -2   7   3  912.54   79.34
   2   7  -3  579.26   57.54
   2   7  -3  931.78   73.71
   2   7  -3  854.88   66.82
   2   7  -3  824.70   79.06
   2  -7  -3  826.26   58.71
   2  -7  -3  795.17   47.91
   2  -7  -3  805.30   47.00
   2  -7  -3  833.35   95.40
   2  -7  -3  841.86   83.11
   2  -7  -3  860.64   69.15
   2  -7  -3  959.72   56.28
  -2  -7   3  884.79   73.46
  -2  -7   3  895.07   82.17
  -2  -7   3  907.14   90.51
  -2  -7   3  783.88   69.88
   2   7  -2 1861.96  156.91
   2   7  -2 1911.91  196.76
   2   7  -2 1630.72  142.17
   2   7  -2 1778.76  161.83
   2  -7  -2 1697.29  154.62
   2  -7  -2 1531.21  133.81
   2  -7  -2 1691.72  131.37
   2  -7  -2 1755.81  162.85
   2  -7  -2 1328.00  139.54
   2  -7  -2 1680.34  132.25
  -2  -7   2 1893.45  202.87
  -2  -7   2 1615.55  142.08
  -2  -7   2 1646.77  153.85
  -2  -7   2 1794.49  167.15
  -2  -7   2 1674.72  152.13
   2   7  -1  987.08   83.94
   2   7  -1 1006.58  110.95
  -2   7   1  958.09   87.80
  -2   7   1 1329.79   90.74
   2  -7  -1  806.22   63.69
   2  -7  -1  920.82   55.09
   2  -7  -1  896.37   77.87
   2  -7  -1  978.30   69.35
   2  -7  -1  881.79  101.64
   2  -7  -1  827.76   74.15
  -2  -7   1  924.83   80.80
  -2  -7   1 1084.34  116.16
  -2  -7   1  892.96   69.84
  -2  -7   1  914.98   63.85
  -2  -7   1  864.87   73.59
  -2  -7   1  884.59   67.33
  -2  -7   1  974.01   95.75
   2   7   0 1137.22   94.91
   2   7   0 1137.73  119.87
  -2   7   0 1111.61  130.76
   2  -7   0 1053.29   91.74
   2  -7   0  910.20   67.95
   2  -7   0  980.43   68.14
   2  -7   0  870.56  116.79
   2  -7   0  988.75   84.96
  -2  -7   0  934.85   63.69
  -2  -7   0 1053.90   77.20
  -2  -7   0 1003.95   87.34
  -2  -7   0  998.66   85.33
  -2  -7   0  951.76   87.37
  -2  -7   0  960.15   80.54
  -2  -7   0  934.24  103.21
   2   7   1  294.93   28.18
   2   7   1  301.34   46.17
  -2   7  -1  187.58   20.36
  -2   7  -1  282.96   29.71
  -2   7  -1  279.26   42.70
   2  -7   1  285.88   12.70
   2  -7   1  260.63   27.83
   2  -7   1  251.98   53.82
   2  -7   1  264.74   40.82
   2  -7   1  251.58   21.55
  -2  -7  -1  260.98   25.62
  -2  -7  -1  288.18   16.76
  -2  -7  -1  363.71   18.94
  -2  -7  -1  263.65   20.04
  -2  -7  -1  263.31   26.96
  -2  -7  -1  265.76   26.35
  -2  -7  -1  270.93   27.17
   2   7   2 2132.91  227.06
  -2   7  -2 1529.03  160.13
  -2   7  -2 2192.94  207.73
  -2   7  -2 2081.33  259.96
   2   7   2 1746.61  156.22
   2  -7   2 1879.91  163.34
   2  -7   2 2120.57  247.46
   2  -7   2 1880.17  182.70
   2  -7   2 1995.55  188.37
  -2  -7  -2 2612.48  210.24
  -2  -7  -2 1958.53  217.94
  -2  -7  -2 1984.18  190.45
  -2  -7  -2 1927.91  175.17
  -2  -7  -2 1986.18  177.34
  -2  -7  -2 2021.92  172.90
  -2   7  -3  240.04   21.82
   2   7   3  252.60   23.23
   2   7   3  282.71   28.06
  -2   7  -3  279.18   33.71
  -2   7  -3  172.23   15.73
   2   7   3  289.57   22.73
  -2   7  -3  228.19   24.26
   2  -7   3  232.58   22.18
   2  -7   3  233.90   14.36
   2  -7   3  230.32   24.61
   2  -7   3  208.15   33.74
   2  -7   3  252.37   23.95
  -2  -7  -3  233.52   23.49
  -2  -7  -3  248.22   29.54
  -2  -7  -3  246.45   26.40
  -2  -7  -3  226.31   23.83
   2   7   4   21.93    5.09
  -2   7  -4   12.39    5.12
  -2   7  -4   24.66    9.73
  -2   7  -4   16.27    5.70
   2  -7   4   17.76    3.08
   2  -7   4   18.35    5.12
   2  -7   4   16.37   10.33
   2  -7   4   23.32    8.04
   2  -7   4   19.47    6.58
  -2  -7  -4   19.90    7.58
  -2  -7  -4   20.32    5.41
  -2  -7  -4   18.90    6.98
  -2   7  -5    9.73    5.71
  -2   7  -5   14.48   12.62
   2   7   5    7.17    5.19
   2  -7   5   14.27    3.40
   2  -7   5   13.99    7.04
   2  -7   5   15.94    7.25
   2  -7   5   15.02    9.20
  -2  -7  -5   12.07    6.16
  -2  -7  -5   12.02    7.09
  -2   7  -6  558.82   53.89
   2   7   6  544.87   61.20
  -2   7  -6  480.98   38.00
   2  -7   6  535.93   54.65
   2  -7   6  551.53   53.70
   2  -7   6  513.94   40.56
  -2  -7  -6  468.21   41.95
  -2  -7  -6  508.05   53.84
  -2  -7  -6  526.58   66.74
  -2  -7  -6  506.35   52.79
  -2   7  -7    6.71    4.31
   2   7   7    6.16    3.42
  -2   7  -7    2.77    2.18
   2  -7   7    5.24    3.99
   2  -7   7    4.18    4.23
   2  -7   7    2.99    2.05
  -2  -7  -7    2.97    2.63
  -2  -7  -7    3.72    3.70
  -2  -7  -7   -4.79    4.49
  -2  -7  -7    5.88    2.91
   2   7   8   18.51    5.91
  -2   7  -8   12.69    3.55
  -2   7  -8   18.20   11.57
   2  -7   8   26.35    5.96
   2  -7   8   24.71    6.75
  -2  -7  -8   22.47    3.65
  -2  -7  -8   17.01    3.99
  -2  -7  -8   19.34    9.68
  -2   7  -9   80.53   10.46
   2   7   9   81.60    9.74
   2  -7   9   72.77   13.65
  -2  -7  -9   50.14    4.46
  -2  -7  -9   69.56    8.63
  -2   8  11   31.37   14.67
   2  -8 -11   34.00    7.41
  -2  -8  11   36.85   11.35
  -2  -8  11   33.12    5.98
  -2   8  10   53.90   10.29
   2   8 -10   37.87    4.10
   2   8 -10   42.43    5.35
   2   8 -10   46.49    7.79
   2  -8 -10   45.11    8.55
   2  -8 -10   47.64    9.42
  -2  -8  10   50.33   16.00
  -2  -8  10   48.92    9.83
  -2   8   9  115.39   17.86
   2   8  -9  102.67   10.98
   2   8  -9   93.19    9.24
   2   8  -9  136.34   14.86
   2  -8  -9   98.98   15.76
   2  -8  -9  129.65   16.68
  -2  -8   9  107.68   16.93
  -2  -8   9  110.08   17.85
  -2   8   8    0.53    5.79
   2   8  -8    5.61    3.50
   2   8  -8    7.27    4.22
   2   8  -8    9.04    3.57
   2  -8  -8    6.07    5.64
   2  -8  -8    3.62    8.56
  -2  -8   8    4.50    5.57
  -2  -8   8    9.58   11.00
   2   8  -7  117.75   16.40
   2   8  -7  131.08   16.73
   2   8  -7  144.90   17.57
   2  -8  -7  150.60   24.21
   2  -8  -7  158.06   30.07
   2  -8  -7  171.96   22.88
  -2  -8   7  176.48   25.83
  -2  -8   7  179.88   42.19
   2   8  -6   30.31   12.34
  -2   8   6   37.33    6.21
   2   8  -6   35.07    8.16
   2   8  -6    0.86    8.06
   2  -8  -6   21.61    8.30
   2  -8  -6   21.94   10.84
   2  -8  -6   27.58    9.68
  -2  -8   6   34.45   11.67
  -2  -8   6   35.05   10.24
  -2  -8   6   27.25    6.56
   2   8  -5  551.65   45.56
   2   8  -5  549.89   47.63
   2   8  -5  608.51   67.53
   2   8  -5  625.55   69.19
   2  -8  -5  590.32   55.82
   2  -8  -5  634.86   84.95
   2  -8  -5  461.74   44.00
  -2  -8   5  535.67   62.13
  -2  -8   5  578.22   57.35
  -2  -8   5  605.89   54.12
  -2  -8   5  592.34   49.60
   2   8  -4 2153.44  228.60
   2   8  -4 1908.74  190.02
   2   8  -4 2085.38  196.33
   2  -8  -4 1769.64  179.56
   2  -8  -4 1913.81  198.01
   2  -8  -4 2047.56  186.43
   2  -8  -4 2014.78  197.45
  -2  -8   4 1648.88  174.92
  -2  -8   4 1922.11  198.86
  -2  -8   4 2057.26  213.54
  -2  -8   4 1931.20  183.79
   2   8  -3  123.78   11.27
   2   8  -3  151.20   15.48
   2   8  -3  140.56   33.96
   2   8  -3  155.59   14.17
   2  -8  -3  129.69   15.74
   2  -8  -3  117.89    7.76
   2  -8  -3  122.98   33.52
   2  -8  -3  129.13    9.07
   2  -8  -3  129.43   22.19
  -2  -8   3  119.78   14.41
  -2  -8   3  134.40   16.21
  -2  -8   3  127.41   30.45
  -2  -8   3  128.26   41.34
   2   8  -2  643.13   54.63
   2   8  -2  647.73   45.35
   2   8  -2  576.48   41.92
   2   8  -2  673.99   71.01
   2  -8  -2  583.35   43.38
   2  -8  -2  647.78   38.34
   2  -8  -2  672.56   55.72
   2  -8  -2  549.37   65.13
   2  -8  -2  625.99   37.17
   2  -8  -2  648.53   51.95
  -2  -8   2  722.05   77.66
  -2  -8   2  651.22   51.54
  -2  -8   2  618.18   58.06
  -2  -8   2  633.33   54.38
  -2  -8   2  689.75   56.97
   2   8  -1  534.66   65.48
   2  -8  -1  506.15   32.65
   2  -8  -1  462.36   30.27
   2  -8  -1  470.00   40.18
   2  -8  -1  458.44   40.54
   2  -8  -1  472.36   23.42
   2  -8  -1  422.41   55.63
  -2  -8   1  498.17   43.73
  -2  -8   1  525.05   39.25
  -2  -8   1  565.87   37.03
  -2  -8   1  468.09   29.19
  -2  -8   1  457.77   38.66
  -2  -8   1  474.10   34.22
  -2  -8   1  549.86   65.70
   2   8   0 2907.09  298.26
   2   8   0 2896.10  297.52
  -2   8   0 2859.22  304.25
   2  -8   0 2240.11  288.31
   2  -8   0 2828.24  293.74
   2  -8   0 2511.74  240.18
   2  -8   0 2752.47  280.58
   2  -8   0 2731.95  244.48
  -2  -8   0 2669.46  269.05
  -2  -8   0 2563.75  236.46
  -2  -8   0 2961.38  286.13
  -2  -8   0 2723.61  282.63
  -2  -8   0 2523.73  248.12
  -2  -8   0 2778.70  285.41
  -2  -8   0 2324.82  273.92
  -2   8  -1 1325.19  192.86
  -2   8  -1 1364.81  124.03
   2   8   1 1426.70  122.26
   2  -8   1 1375.84  176.70
   2  -8   1 1202.50  103.72
   2  -8   1 1071.22   88.05
   2  -8   1 1218.03  110.65
  -2  -8  -1 1113.79  101.41
  -2  -8  -1 1162.71  102.75
  -2  -8  -1 1204.40  106.96
  -2  -8  -1 1226.12  134.75
  -2  -8  -1 1272.52  102.11
  -2  -8  -1 1963.97  135.12
  -2  -8  -1 1192.40   93.58
  -2   8  -2 1052.08  109.86
  -2   8  -2  729.87   66.97
  -2   8  -2  965.29   91.42
   2   8   2  743.73   52.32
   2   8   2 1019.74  103.75
   2  -8   2 1041.75  120.43
   2  -8   2  912.64   78.45
   2  -8   2  962.54   94.90
  -2  -8  -2 1053.06   86.07
  -2  -8  -2  916.97   66.31
  -2  -8  -2  942.90   99.12
  -2  -8  -2  934.71   68.47
   2   8   3  639.64   52.81
   2   8   3  641.54   45.30
  -2   8  -3  612.84   56.01
  -2   8  -3  612.04   50.99
   2   8   3  632.22   58.96
  -2   8  -3  615.03   60.41
   2  -8   3  513.22   47.57
   2  -8   3  523.12   47.29
   2  -8   3  547.35   45.42
   2  -8   3  605.00   52.14
  -2  -8  -3  551.84   49.61
  -2  -8  -3  543.95   51.06
  -2  -8  -3  541.73   74.81
  -2  -8  -3  559.97   70.67
  -2   8  -4  997.17   94.59
   2   8   4  884.68   67.68
   2  -8   4  674.89   60.56
   2  -8   4  783.11   62.69
   2  -8   4  650.30   81.40
   2  -8   4  790.23   72.97
  -2  -8  -4  613.72   63.37
  -2  -8  -4  700.83   72.67
  -2  -8  -4  739.97  100.74
  -2  -8  -4  680.92   66.18
  -2   8  -5  159.51   41.36
   2   8   5  202.93   18.46
   2  -8   5  137.89   21.54
   2  -8   5  188.78   24.65
   2  -8   5  174.48   20.59
   2  -8   5  176.01   14.84
  -2  -8  -5  154.17   24.69
  -2  -8  -5  137.04   29.97
  -2  -8  -5  140.06   20.14
  -2   8  -6   45.49   12.02
   2  -8   6   50.11    8.23
   2  -8   6   48.96   12.44
   2  -8   6   44.13   12.01
  -2  -8  -6   42.60    8.09
  -2  -8  -6   49.42   12.99
  -2  -8  -6   41.65   10.33
  -2   8  -7   82.73   13.77
   2   8   7   85.82   10.47
   2  -8   7   76.85    8.12
   2  -8   7   80.06   12.20
   2  -8   7   78.09   14.16
  -2  -8  -7   62.41   17.14
  -2  -8  -7   68.91   10.78
  -2  -8  -7   65.51    8.30
   2   8   8    8.23    3.40
  -2   8  -8    6.54    4.24
   2  -8   8    6.68    4.36
   2  -8   8    6.24    5.61
  -2  -8  -8    3.27    2.77
  -2  -8  -8    4.98    2.99
  -2  -8  -8    3.56    3.90
  -2  -8  -8    3.69    3.39
  -2   8  -9   26.54    7.27
   2   8   9   29.50    5.88
  -2   8  -9   23.80    6.90
   2  -8   9   31.58    4.62
  -2  -8  -9   30.27    5.25
  -2   9  11   49.02    9.26
   2  -9 -11   50.49   13.81
  -2  -9  11   48.23    7.25
  -2  -9  11   47.24   12.26
   2   9 -10    1.83    2.24
   2   9 -10    1.75    1.35
  -2   9  10    3.57    3.54
   2  -9 -10    3.37    3.10
   2  -9 -10    2.91    3.14
  -2  -9  10    3.90    3.55
  -2  -9  10    4.99    5.77
  -2   9   9  162.58   21.03
   2   9  -9  139.02   15.08
   2   9  -9  135.00   12.29
   2   9  -9  132.40   11.94
   2  -9  -9  145.20   17.81
   2  -9  -9  148.97   19.68
  -2  -9   9  156.10   20.46
  -2  -9   9  160.64   21.71
   2   9  -8   95.07   12.52
   2   9  -8   91.81   11.99
   2   9  -8   89.64   11.13
   2  -9  -8  150.59   16.01
   2  -9  -8  107.41   31.32
  -2  -9   8  105.03   18.91
  -2  -9   8  106.67   19.50
   2   9  -7   10.36    4.13
   2   9  -7    6.65    5.21
   2   9  -7   12.01    4.41
   2  -9  -7    6.72    7.09
   2  -9  -7    8.68    6.86
  -2  -9   7   11.89   11.97
  -2  -9   7    7.51    3.15
  -2   9   6   12.58    4.45
   2   9  -6   18.86    4.79
   2   9  -6   25.09    6.08
   2  -9  -6    4.96    7.67
   2  -9  -6    6.99    8.49
   2  -9  -6    8.67   11.68
  -2  -9   6    9.44    8.14
  -2  -9   6    9.89   10.18
  -2  -9   6    7.42   16.96
   2   9  -5  395.33   32.99
   2   9  -5  470.26   53.97
   2  -9  -5  432.79   43.78
   2  -9  -5  478.57   68.59
   2  -9  -5  360.77   45.00
  -2  -9   5  438.04   39.14
  -2  -9   5  437.10   44.53
  -2  -9   5  339.40   71.62
  -2  -9   5  434.93   43.10
   2   9  -4   13.04    6.12
   2   9  -4   16.24    4.64
   2   9  -4   38.49    7.51
   2  -9  -4   18.74    4.60
   2  -9  -4   19.24    7.95
   2  -9  -4   19.09    6.90
   2  -9  -4   22.21    3.80
  -2  -9   4   17.19   12.81
  -2  -9   4   25.42    9.75
  -2  -9   4   21.52    6.55
  -2  -9   4   22.92    7.90
   2   9  -3 1122.38  126.19
   2   9  -3  998.71   72.02
   2   9  -3  934.52   76.85
   2   9  -3  787.75   68.73
   2  -9  -3  856.09   72.38
   2  -9  -3  748.72   71.42
   2  -9  -3  869.51   83.46
   2  -9  -3  844.38   57.71
   2  -9  -3  802.91   54.42
  -2  -9   3  923.83   78.14
  -2  -9   3  817.77   84.18
  -2  -9   3 1023.18  140.96
  -2  -9   3  887.38  102.69
   2   9  -2   11.95    2.41
   2   9  -2   15.11    2.68
   2   9  -2   10.96    8.10
   2   9  -2   26.09    5.00
   2  -9  -2    8.85    1.60
   2  -9  -2    5.97    4.05
   2  -9  -2    7.79    4.46
   2  -9  -2    4.93    2.21
   2  -9  -2    5.95    3.22
   2  -9  -2    5.51    3.02
  -2  -9   2    6.93    3.82
  -2  -9   2    9.27   15.49
  -2  -9   2    8.95    7.88
  -2  -9   2    7.49    2.89
  -2  -9   2    7.30    5.00
   2   9  -1  272.61   40.81
   2  -9  -1  268.24   23.38
   2  -9  -1  284.37   17.68
   2  -9  -1  262.94   24.39
   2  -9  -1  241.82   35.31
   2  -9  -1  267.77   15.41
  -2  -9   1  299.54   43.45
  -2  -9   1  290.67   41.36
  -2  -9   1  260.64   22.59
  -2  -9   1  303.88   23.25
  -2  -9   1  266.31   15.64
  -2   9   0  536.16   47.74
   2   9   0  545.32   44.20
   2  -9   0  456.36   27.80
   2  -9   0  507.29   74.85
   2  -9   0  505.17   39.43
   2  -9   0  507.97   43.42
  -2  -9   0  483.91   35.97
  -2  -9   0  475.56   25.53
  -2  -9   0  473.63   29.73
  -2  -9   0  520.72   33.88
  -2  -9   0  500.09   42.35
  -2  -9   0  504.91   40.48
  -2  -9   0  414.23   46.56
  -2   9  -1  401.11   36.02
  -2   9  -1  379.08   46.76
   2   9   1  418.35   33.74
   2  -9   1  344.43   31.98
   2  -9   1  344.16   27.52
   2  -9   1  382.72   66.87
   2  -9   1  310.94   21.60
  -2  -9  -1  343.87   30.85
  -2  -9  -1  331.30   27.86
  -2  -9  -1  342.72   27.39
  -2  -9  -1  344.82   29.84
  -2  -9  -1  314.48   27.41
  -2   9  -2   81.05   12.03
  -2   9  -2  126.44   25.58
  -2   9  -2  126.33   19.07
   2   9   2  123.26   23.51
   2  -9   2   99.45   11.26
   2  -9   2   92.58   10.79
   2  -9   2   98.83   14.46
   2  -9   2  103.98   29.18
  -2  -9  -2   98.49   12.89
  -2  -9  -2  119.80   23.14
  -2  -9  -2   94.01    7.50
  -2  -9  -2  102.24   22.17
  -2  -9  -2  100.02   13.43
  -2   9  -3  200.97   25.43
   2   9   3  199.16   13.58
   2  -9   3  196.65   22.67
   2  -9   3  221.07   24.00
   2  -9   3  193.40   28.11
   2  -9   3  186.51   20.08
  -2  -9  -3  204.91   35.04
  -2  -9  -3  213.33   39.23
  -2  -9  -3  196.95   14.65
  -2   9  -4   77.51   18.90
   2   9   4   71.49    8.82
   2  -9   4   60.03   12.67
   2  -9   4   60.03   10.41
   2  -9   4   53.39    9.73
   2  -9   4   55.12   12.17
  -2  -9  -4   61.49   22.73
  -2  -9  -4   51.13   12.33
  -2  -9  -4   46.73    7.23
  -2  -9  -4   56.23   24.98
  -2   9  -5 1959.39  184.11
   2   9   5  995.48   75.67
   2  -9   5  807.84   75.26
   2  -9   5  869.83   82.77
   2  -9   5  614.11   64.05
   2  -9   5  815.34   64.22
  -2  -9  -5  625.44   63.16
  -2  -9  -5  647.05   60.02
  -2  -9  -5  704.99  110.83
   2   9   6   50.63   11.29
   2  -9   6   41.00   11.14
   2  -9   6   39.63    9.98
   2  -9   6   42.69    8.28
  -2  -9  -6   38.74   11.85
  -2  -9  -6   28.44   10.19
  -2  -9  -6   42.94   21.45
  -2  -9  -6   31.92    7.38
  -2   9  -7   35.35    9.26
   2   9   7   37.55    6.32
   2  -9   7   38.95    9.89
   2  -9   7   37.16    5.92
   2  -9   7   33.56   12.16
  -2  -9  -7   31.72    7.91
  -2  -9  -7   37.64   16.60
  -2  -9  -7   29.61    8.26
  -2  -9  -7   26.25    5.72
  -2   9  -8   55.85    9.62
   2   9   8   54.58    7.47
   2  -9   8   45.38    6.20
  -2  -9  -8   42.87    7.14
  -2  -9  -8   38.97    4.34
  -2  -9  -8   37.30    5.65
  -2   9  -9   33.43    7.58
  -2   9  -9   37.66    7.56
  -2  -9  -9   30.63    6.57
   2  10 -10   21.05    3.31
  -2  10  10   31.83    7.72
   2 -10 -10   27.64    6.43
   2 -10 -10   28.39    7.11
  -2 -10  10   28.63    8.11
  -2 -10  10   23.79   12.84
  -2  10   9   82.67   13.72
   2  10  -9   61.99    7.61
   2  10  -9   60.13    6.22
   2  10  -9   64.66    7.75
   2 -10  -9   75.15   12.94
   2 -10  -9   70.33   11.03
  -2 -10   9   75.24   13.58
  -2 -10   9   78.40   14.48
   2  10  -8   15.47    4.11
   2  10  -8   17.72    5.78
  -2  10   8    0.63    8.01
   2  10  -8   15.34    7.12
   2 -10  -8   21.65    7.68
  -2 -10   8   25.56    8.77
  -2 -10   8   23.59    8.14
   2  10  -7    2.72    4.07
   2  10  -7    2.89    2.49
   2  10  -7    3.31    2.86
   2 -10  -7    3.48    5.02
   2 -10  -7    1.66    3.63
   2 -10  -7    1.38    8.81
  -2 -10   7    5.05    4.78
  -2 -10   7    5.81    5.54
  -2 -10   7    4.16    2.54
   2  10  -6   39.48    7.63
   2  10  -6   26.42    5.50
   2 -10  -6   28.55   11.40
   2 -10  -6   30.80   10.50
   2 -10  -6   25.43    8.44
  -2 -10   6   13.15   12.97
  -2 -10   6   38.05   13.30
  -2 -10   6   40.06   19.46
   2  10  -5   70.34   13.26
   2 -10  -5   69.41    8.77
   2 -10  -5   88.33   26.96
   2 -10  -5   78.07   15.04
  -2 -10   5   84.68   15.61
  -2 -10   5   81.64   14.72
  -2 -10   5   57.10   16.66
  -2 -10   5   80.80   13.76
   2  10  -4  146.23   10.91
   2 -10  -4  163.63   21.45
   2 -10  -4  164.99   13.56
   2 -10  -4  158.97   11.33
   2 -10  -4  172.85   19.10
  -2 -10   4  182.56   26.67
  -2 -10   4  167.59   20.32
  -2 -10   4  159.82   18.81
  -2 -10   4  151.38   18.63
   2  10  -3  236.53   20.11
   2  10  -3  310.53   26.83
   2 -10  -3  257.49   14.80
   2 -10  -3  233.52   22.98
   2 -10  -3  272.60   30.39
   2 -10  -3  271.73   24.07
   2 -10  -3  269.57   15.23
  -2 -10   3  278.03   26.16
  -2 -10   3  308.69   39.94
  -2 -10   3  292.57   27.18
  -2 -10   3  257.40   21.51
   2  10  -2  514.62   48.90
   2  10  -2  395.00   33.40
   2  10  -2  428.80   25.49
   2  10  -2  317.76   19.41
   2 -10  -2  323.41   22.77
   2 -10  -2  359.36   28.95
   2 -10  -2  306.57   22.38
   2 -10  -2  337.89   27.08
  -2 -10   2  385.98   80.51
  -2 -10   2  350.39   32.11
  -2 -10   2  340.19   26.32
  -2 -10   2  353.63   41.76
  -2 -10   2  319.37   22.01
   2  10  -1  105.16   20.94
   2  10  -1   88.08    5.66
   2 -10  -1   67.17   17.27
   2 -10  -1   75.87    9.98
   2 -10  -1   74.65   10.65
   2 -10  -1   76.05    7.04
   2 -10  -1   79.08    6.44
  -2 -10   1   85.08   37.43
  -2 -10   1   74.01    9.65
  -2 -10   1   72.47   13.29
  -2 -10   1   74.58    8.33
  -2 -10   1   73.46   12.13
   2 -10   0  406.69   34.79
   2 -10   0  329.52   50.10
   2 -10   0  369.03   39.36
  -2 -10   0  319.10   56.23
  -2 -10   0  377.14   27.32
  -2 -10   0  398.85   46.52
  -2 -10   0  393.63   33.37
  -2 -10   0  354.90   20.56
  -2  10  -1  422.34   38.85
  -2  10  -1  405.72   50.92
   2 -10   1  360.46   58.96
   2 -10   1  384.50   28.87
   2 -10   1  345.57   22.43
   2 -10   1  393.66   35.44
  -2 -10  -1  347.63   20.64
  -2 -10  -1  381.35   33.02
  -2 -10  -1  358.70   43.17
  -2 -10  -1  360.33   29.26
  -2 -10  -1  394.00   32.67
  -2  10  -2  160.64   18.36
   2 -10   2  255.81   47.34
   2 -10   2  211.10   17.01
   2 -10   2  241.03   25.22
   2 -10   2  232.66   19.08
  -2 -10  -2  243.03   23.06
  -2 -10  -2  224.60   13.71
  -2 -10  -2  240.49   23.26
  -2 -10  -2  237.38   15.96
  -2 -10  -2  223.47   21.83
  -2  10  -3  138.96   21.16
   2 -10   3  187.25   22.76
   2 -10   3  168.59   21.54
   2 -10   3  165.89   15.84
   2 -10   3  161.27   17.17
  -2 -10  -3  174.58   20.92
  -2 -10  -3  170.03   19.65
  -2 -10  -3  188.00   35.23
  -2 -10  -3  158.71   11.34
  -2  10  -4 1790.70  169.69
   2 -10   4 1189.39  112.07
   2 -10   4 1249.11  111.07
   2 -10   4 1061.17  116.49
   2 -10   4 1009.14  103.97
  -2 -10  -4 1013.29   83.48
  -2 -10  -4 1020.58  132.44
  -2 -10  -4 1057.33  145.95
  -2  10  -5   77.06   27.41
   2  10   5   69.40    7.61
   2 -10   5   44.68    8.27
   2 -10   5   38.34   16.63
   2 -10   5   46.38   12.30
   2 -10   5   45.13   12.36
  -2 -10  -5   40.13   24.28
  -2 -10  -5   30.86   16.58
  -2 -10  -5   30.51    6.87
  -2  10  -6  164.05   19.33
   2  10   6  116.62   17.44
   2 -10   6  113.56   14.73
   2 -10   6   94.92   22.90
   2 -10   6  110.58   17.43
  -2 -10  -6  103.40   19.01
  -2 -10  -6   84.79   16.83
  -2 -10  -6   80.52   10.71
  -2 -10  -6  113.66   11.48
   2  10   7   16.74    3.72
   2 -10   7   15.33    3.93
   2 -10   7   16.60    4.35
   2 -10   7   17.02    6.71
  -2 -10  -7   15.21    6.62
  -2 -10  -7   11.15    5.67
  -2 -10  -7    8.07    3.23
  -2 -10  -7   11.61    2.99
  -2  10  -8   48.33    8.85
   2  10   8   45.58    5.69
   2 -10   8   42.02    4.89
  -2 -10  -8   46.37    8.89
  -2 -10  -8   40.69    7.21
  -2 -10  -8   25.57    4.20
  -2  10  -9    3.66    2.81
  -2  10  -9    2.30    2.89
  -2 -10  -9    1.30    2.49
   2  11 -10  101.57    8.60
  -2  11  10  144.38   16.10
   2 -11 -10  120.32   20.08
   2 -11 -10  133.95   15.79
  -2 -11  10  137.83   15.81
  -2 -11  10  143.88   26.60
   2  11  -9   20.08    4.88
  -2  11   9   25.95    8.16
   2 -11  -9   25.85    6.23
   2 -11  -9   25.31    8.12
  -2 -11   9   26.84    8.24
  -2 -11   9   31.68    9.22
   2  11  -8  149.18   17.85
   2  11  -8  146.77   12.09
   2 -11  -8  140.66   16.75
   2 -11  -8  162.92   21.54
  -2 -11   8  169.60   24.49
  -2 -11   8  167.99   21.93
   2  11  -7   75.05   10.05
   2  11  -7   57.92   12.99
   2 -11  -7   61.24   23.30
   2 -11  -7   47.66   10.19
   2 -11  -7   58.96   13.78
  -2 -11   7   65.55   16.19
  -2 -11   7   64.45   13.89
  -2 -11   7   58.33    8.62
   2  11  -6   87.40   11.32
   2 -11  -6   84.35   27.53
   2 -11  -6   83.84   17.21
   2 -11  -6   64.61   11.85
  -2 -11   6   86.51   25.67
  -2 -11   6   88.98   20.84
  -2 -11   6   81.21   21.52
   2 -11  -5  197.25   16.81
   2 -11  -5  201.16   26.54
   2 -11  -5  211.65   27.59
  -2 -11   5  158.10   26.41
  -2 -11   5  210.15   25.30
  -2 -11   5  213.16   29.54
  -2 -11   5  211.30   26.07
   2  11  -4  114.18   10.55
   2 -11  -4   55.37    7.21
   2 -11  -4   50.05   12.42
   2 -11  -4   58.29   11.33
  -2 -11   4   57.58   12.21
  -2 -11   4   59.46   11.46
  -2 -11   4   52.72   11.08
  -2 -11   4   56.60   17.29
   2 -11  -3  595.81   49.63
   2 -11  -3  665.63   54.33
   2 -11  -3  661.97   61.90
  -2 -11   3  689.74   57.51
  -2 -11   3  745.10   80.72
  -2 -11   3  634.81   49.30
  -2 -11   3  747.96   87.62
   2  11  -2  320.82   17.60
   2 -11  -2  229.50   30.97
   2 -11  -2  216.10   18.86
   2 -11  -2  195.07   14.91
   2 -11  -2  204.49   19.02
  -2 -11   2  213.94   17.98
  -2 -11   2  219.80   19.79
  -2 -11   2  217.51   23.47
  -2 -11   2  208.87   14.62
  -2 -11   2  241.33   38.25
   2  11  -1   83.64   11.02
   2 -11  -1   63.61    8.38
   2 -11  -1   65.35    5.63
   2 -11  -1   52.99    8.86
   2 -11  -1   62.22    9.15
  -2 -11   1   55.81   18.53
  -2 -11   1   64.92   10.99
  -2 -11   1   57.58    4.16
  -2 -11   1   60.13    8.21
   2 -11   0  238.17   41.12
   2 -11   0  384.64   46.36
   2 -11   0  270.25   20.94
  -2 -11   0  286.51   41.61
  -2 -11   0  247.58   29.99
  -2 -11   0  263.58   33.07
  -2 -11   0  267.70   19.62
   2 -11   1  403.21   36.67
   2 -11   1  376.81   39.48
   2 -11   1  345.35   21.59
   2 -11   1  349.17   59.90
  -2 -11  -1  391.24   34.11
  -2 -11  -1  360.98   28.91
  -2 -11  -1  389.01   32.82
  -2 -11  -1  363.83   30.35
  -2  11  -2   58.39    9.14
   2 -11   2   66.20    8.16
   2 -11   2   67.49   12.81
   2 -11   2   75.84   27.00
   2 -11   2   58.07    6.96
  -2 -11  -2   69.40   11.27
  -2 -11  -2   68.34   11.09
  -2 -11  -2   60.22   10.36
  -2  11  -3  230.79   28.89
   2 -11   3  257.51   23.87
   2 -11   3  315.82   34.28
   2 -11   3  284.20   32.61
   2 -11   3  281.70   23.06
  -2 -11  -3  297.89   31.11
  -2 -11  -3  295.83   29.07
  -2 -11  -3  270.45   30.21
  -2  11  -4   47.20   15.74
   2 -11   4   39.23   12.57
   2 -11   4   36.50   10.25
   2 -11   4   44.04   10.89
   2 -11   4   39.71    7.76
  -2 -11  -4   67.89   14.45
  -2 -11  -4   36.68   10.97
  -2  11  -5  141.19   40.00
   2 -11   5  125.17   17.67
   2 -11   5  126.84   20.07
   2 -11   5  123.15   13.84
   2 -11   5   88.74   13.31
  -2 -11  -5   95.12   13.06
  -2 -11  -5  103.51   20.91
  -2  11  -6   30.84    8.90
   2 -11   6   21.33    5.80
   2 -11   6   25.50    7.98
   2 -11   6   30.27    8.66
  -2 -11  -6   22.40    8.89
  -2 -11  -6   26.51   10.25
  -2  11  -7   48.14   10.17
   2  11   7   49.11    5.40
   2 -11   7   45.13   10.62
   2 -11   7   46.85    7.82
   2 -11   7   42.05    5.47
  -2 -11  -7   45.43   10.91
  -2 -11  -7   37.59    4.63
  -2 -11  -7   42.47    9.68
  -2  11  -8    8.52    3.76
   2 -11   8    3.67    1.46
  -2 -11  -8    5.20    3.86
  -2 -11  -8    3.47    3.21
  -2  12  10    8.54    4.48
   2 -12 -10    5.02    8.24
  -2 -12  10   11.19    4.86
  -2 -12  10    9.27    4.60
   2  12  -9   89.37   10.37
  -2  12   9  110.87   15.20
   2 -12  -9   97.47   17.93
  -2 -12   9  126.29   30.26
   2 -12  -9  108.69   15.60
  -2 -12   9  117.34   26.66
   2  12  -8    6.19    4.76
  -2  12   8    2.19    5.71
   2 -12  -8   10.74    5.66
   2 -12  -8    8.18    3.81
  -2 -12   8   11.81    6.69
  -2 -12   8   13.71    5.72
   2  12  -7   34.28   10.15
   2  12  -7   32.59   10.00
   2 -12  -7   29.28    9.44
   2 -12  -7   23.14    6.81
   2 -12  -7   30.56    9.46
  -2 -12   7   34.86   11.95
  -2 -12   7   35.45    9.27
  -2 -12   7   31.49    6.54
   2  12  -6  169.72   16.37
   2 -12  -6  155.74   23.12
   2 -12  -6  142.73   16.83
   2 -12  -6  170.25   35.79
  -2 -12   6  168.96   21.10
  -2 -12   6  158.90   29.66
  -2 -12   6  163.88   20.77
   2 -12  -5   54.03   13.01
   2 -12  -5   46.54   21.40
  -2 -12   5   66.34   27.26
  -2 -12   5   53.07   13.24
  -2 -12   5   37.85   12.57
  -2 -12   5   48.01   19.24
   2  12  -4  233.23   21.62
   2 -12  -4  234.91   18.14
   2 -12  -4  238.59   25.53
   2 -12  -4  191.91   38.54
  -2 -12   4  326.00   31.35
  -2 -12   4  245.73   24.82
  -2 -12   4  264.38   38.46
  -2 -12   4  213.74   22.59
   2 -12  -3  200.52   24.13
   2 -12  -3  224.31   17.92
   2 -12  -3  233.91   21.56
  -2 -12   3  255.68   39.00
  -2 -12   3  217.08   18.01
  -2 -12   3  244.99   21.92
  -2 -12   3  221.48   38.57
   2 -12  -2  255.76   21.18
   2 -12  -2  247.54   20.70
   2 -12  -2  237.28   17.03
  -2 -12   2  285.08   42.47
  -2 -12   2  244.90   19.14
  -2 -12   2  272.96   27.43
  -2 -12   2  236.01   20.78
   2 -12  -1   41.73    7.79
   2 -12  -1   43.47    6.75
   2 -12  -1   38.03    7.38
  -2 -12   1   44.32    9.64
  -2 -12   1   39.49   14.96
  -2 -12   1   42.09    6.85
   2 -12   0  317.66   23.87
   2 -12   0  275.67   44.90
  -2 -12   0  306.32   21.76
  -2 -12   0  313.12   29.79
  -2 -12   0  285.88   32.31
  -2 -12   0  309.82   25.48
   2 -12   1  114.61   11.16
   2 -12   1  109.91   33.09
   2 -12   1  130.96   17.42
  -2 -12  -1  127.49   15.71
  -2 -12  -1  116.97   12.60
  -2 -12  -1  123.37   14.64
  -2 -12  -1  112.28   12.15
  -2  12  -2   31.75    8.08
   2 -12   2   52.88    5.84
   2 -12   2   70.07   15.62
   2 -12   2   60.38    7.41
   2 -12   2   66.28   13.03
  -2 -12  -2   69.73   10.76
  -2 -12  -2   65.13   11.02
  -2  12  -3  141.12   19.76
   2 -12   3  140.66   14.53
   2 -12   3  174.96   24.87
   2 -12   3  159.37   23.55
   2 -12   3  154.29   14.14
  -2 -12  -3  162.13   21.19
  -2 -12  -3  155.98   19.59
  -2 -12  -3  145.71   20.87
  -2  12  -4  567.55   58.82
   2 -12   4  433.80   49.30
   2 -12   4  459.34   41.56
   2 -12   4  503.23   47.38
   2 -12   4  414.14   34.14
  -2 -12  -4  393.91   43.27
  -2 -12  -4  446.81   51.56
  -2  12  -5  235.73   45.37
   2 -12   5   92.87   13.66
   2 -12   5  155.22   23.35
   2 -12   5  148.60   16.28
   2 -12   5  150.01   19.04
  -2 -12  -5  121.70   24.03
  -2 -12  -5  160.81   15.29
  -2  12  -6   32.73    9.67
   2 -12   6   33.41    5.42
   2 -12   6   40.23    9.48
   2 -12   6   35.86    9.07
  -2 -12  -6   36.42   11.23
  -2 -12  -6   28.85    4.86
  -2 -12  -6   26.96   10.42
  -2  12  -7   25.19    7.15
   2 -12   7   22.22    5.90
   2 -12   7   19.33    7.10
  -2 -12  -7   18.26    7.80
  -2 -12  -7   13.85    6.95
  -2  12  -8    0.53    6.66
  -2  12  -8   26.87   11.19
  -2 -12  -8   26.64    6.01
  -2 -12  -8   36.64    6.87
   2  13  -9   95.24   10.33
  -2  13   9  112.13   13.75
   2 -13  -9  104.42   14.29
   2 -13  -9   81.45    9.26
  -2 -13   9  103.91   25.48
  -2 -13   9  110.95   23.37
   2  13  -8    7.33    4.58
  -2  13   8    7.21    4.95
   2 -13  -8    7.49    5.00
   2 -13  -8    6.09    5.09
  -2 -13   8    6.75    4.95
  -2 -13   8    8.35    6.05
  -2 -13   8    5.29    3.59
   2  13  -7   25.77    9.74
   2 -13  -7   30.64    8.74
   2 -13  -7   18.78    9.73
  -2 -13   7   28.57    8.37
  -2 -13   7   37.07   11.56
  -2 -13   7   30.66    6.76
   2  13  -6    9.87    3.65
   2  13  -6    0.02    8.10
   2 -13  -6    8.73    5.95
   2 -13  -6    9.42    5.65
  -2 -13   6   11.86    8.48
  -2 -13   6   10.95    5.93
  -2 -13   6   10.95    5.12
   2 -13  -5   44.28   11.77
   2 -13  -5   40.69   10.47
  -2 -13   5   43.50    8.79
  -2 -13   5   38.67   11.03
  -2 -13   5   48.39   12.93
  -2 -13   5   50.59   22.17
   2 -13  -4   44.62   15.88
   2 -13  -4   30.23    7.65
   2 -13  -4   37.51    5.28
  -2 -13   4   42.97   14.31
  -2 -13   4   40.58   11.40
  -2 -13   4   39.93    7.82
  -2 -13   4   46.03   15.78
   2 -13  -3  291.12   26.02
   2 -13  -3  267.08   19.54
   2 -13  -3  291.50   22.43
  -2 -13   3  290.71   32.39
  -2 -13   3  320.66   36.58
  -2 -13   3  336.25   48.35
  -2 -13   3  288.08   31.53
   2 -13  -2  169.79   15.51
   2 -13  -2  168.33   15.15
   2 -13  -2  148.76   12.15
  -2 -13   2  188.15   22.25
  -2 -13   2  159.22   10.94
  -2 -13   2  186.29   36.20
   2 -13  -1  209.05   20.12
   2 -13  -1  238.84   28.72
   2 -13  -1  228.55   21.47
  -2 -13   1  238.69   25.84
  -2 -13   1  229.21   19.49
  -2 -13   1  212.83   36.10
   2 -13   0  110.95   17.24
   2 -13   0  125.63   11.64
  -2 -13   0  126.19   17.01
  -2 -13   0  121.86   13.37
  -2 -13   0  112.63   18.04
   2 -13   1  235.62   42.31
   2 -13   1  200.12   28.74
   2 -13   1  207.71   16.41
  -2 -13  -1  196.21   17.59
  -2 -13  -1  203.25   31.32
  -2 -13  -1  201.33   18.37
  -2  13  -2  148.16   15.31
   2 -13   2  189.22   28.76
   2 -13   2  184.86   23.71
   2 -13   2  148.55   10.82
  -2 -13  -2  181.36   19.84
  -2  13  -3   23.48    6.58
   2 -13   3   15.94    9.26
   2 -13   3   11.46    7.13
   2 -13   3   12.74    8.57
   2 -13   3   10.59    4.11
  -2 -13  -3   11.87    7.14
  -2 -13  -3   49.67    7.72
  -2 -13  -3   15.76    6.73
  -2  13  -4   84.64   16.43
   2 -13   4   58.17    7.85
   2 -13   4   77.60   13.89
   2 -13   4   68.27   15.84
   2 -13   4   66.23   10.19
  -2 -13  -4   65.43   14.52
  -2 -13  -4   71.08   15.50
  -2 -13  -4   58.12   11.76
  -2  13  -5   38.34   21.50
   2 -13   5   26.47    7.86
   2 -13   5   27.56    7.65
   2 -13   5   33.00   11.38
  -2 -13  -5   24.58   11.39
  -2  13  -6   69.90   12.34
   2 -13   6   59.24   10.86
   2 -13   6   67.63   12.58
  -2 -13  -6   55.52   14.35
  -2 -13  -6   53.92   12.74
  -2 -13  -6   50.52    5.73
  -2  13  -7   17.29    6.43
   2 -13   7   24.00   10.17
  -2 -13  -7   15.26    7.07
  -2 -13  -7   15.21    6.59
  -2  13  -8   50.92    9.43
  -2  13  -8   76.28   16.23
  -2 -13  -8   52.76   16.95
   2  14  -9    7.57    3.67
  -2  14   9   11.32    4.56
   2 -14  -9   12.02    9.42
   2 -14  -9   11.74    2.40
  -2 -14   9   17.48    5.75
  -2 -14   9   15.70    4.89
  -2  14   8   37.75    8.15
   2 -14  -8   39.50    8.51
   2 -14  -8   26.56    4.56
  -2 -14   8   42.18   16.73
  -2 -14   8   41.29   14.14
   2  14  -7    1.20    3.58
   2 -14  -7    1.40    1.69
   2 -14  -7    0.23    2.91
  -2 -14   7    0.30    2.68
  -2 -14   7    2.59    7.14
  -2 -14   7    2.46    2.49
   2  14  -6   33.08   11.19
   2 -14  -6   14.36    7.01
   2 -14  -6   18.21    7.12
  -2 -14   6   17.91   19.42
  -2 -14   6   27.72    6.45
  -2 -14   6   22.55    8.34
   2  14  -5  195.42   15.14
   2 -14  -5  152.85   21.45
   2 -14  -5  173.24   21.86
  -2 -14   5  181.36   17.96
  -2 -14   5  147.74   35.21
  -2 -14   5  192.76   27.48
  -2 -14   5  175.37   27.01
   2 -14  -4  138.38   15.06
   2 -14  -4  194.44   32.89
   2 -14  -4  175.93   12.93
  -2 -14   4  157.36   24.47
  -2 -14   4  189.00   24.85
  -2 -14   4  206.67   58.49
  -2 -14   4  181.53   16.38
   2  14  -3   67.36    8.16
   2 -14  -3   59.24    9.47
   2 -14  -3   58.92    7.11
  -2 -14   3   50.74    6.60
  -2 -14   3   62.51   13.55
  -2 -14   3   62.36   21.84
   2 -14  -2  391.67   30.63
   2 -14  -2  380.87   30.20
   2 -14  -2  347.84   25.26
  -2 -14   2  425.10   62.43
   2 -14  -1   57.00   11.72
   2 -14  -1   49.73    8.96
   2 -14  -1   58.18    9.43
  -2 -14   1   45.75   16.94
  -2 -14   1   57.12   12.53
  -2 -14   1   54.29    7.89
   2 -14   0  517.97   43.50
   2 -14   0  353.92   38.75
  -2 -14   0  389.89   33.35
  -2 -14   0  373.70   41.11
  -2 -14   0  416.24   40.94
  -2  14  -1  685.61   58.25
   2 -14   1 1031.78  103.60
   2 -14   1 1061.35  118.59
   2 -14   1 1051.71   80.86
  -2 -14  -1 1039.04   88.73
  -2 -14  -1 1024.19   81.46
  -2 -14  -1 1097.18  103.34
  -2  14  -2   41.88    7.58
   2 -14   2  125.73   17.85
   2 -14   2   57.22   13.30
  -2 -14  -2   48.35   17.89
  -2  14  -3    5.11    3.06
   2 -14   3    1.35    1.72
   2 -14   3    0.99    4.38
  -2 -14  -3    2.78    3.50
  -2 -14  -3    1.20    6.23
  -2  14  -4  444.24   42.34
   2 -14   4  380.99   38.11
   2 -14   4  300.58   25.68
   2 -14   4  336.42   40.75
  -2 -14  -4  324.36   37.19
  -2 -14  -4  315.29   37.60
  -2 -14  -4  266.14   41.73
  -2  14  -5   66.32   23.67
   2 -14   5   61.08   15.60
   2 -14   5   58.67    9.68
   2 -14   5   59.33   10.59
  -2 -14  -5   48.49   15.21
  -2 -14  -5   46.58   10.29
  -2  14  -6    6.00    4.12
   2 -14   6    5.10    8.14
  -2 -14  -6    3.74    4.94
  -2 -14  -6    0.49    4.54
  -2  14  -7   41.00    7.19
  -2  14  -7   -0.53    6.04
  -2 -14  -7   36.14    7.93
  -2 -14  -7   35.58    7.52
  -2  15   8   13.10    4.83
   2 -15  -8   10.77    9.33
  -2 -15   8   14.70    6.14
  -2 -15   8   11.93    8.24
  -2  15   7   -4.77    5.16
  -2 -15   7   14.35    4.29
   2 -15  -7    8.39    4.74
  -2 -15   7   10.23    6.15
  -2 -15   7   13.39    4.58
   2  15  -6    5.95    8.50
   2 -15  -6    9.00    4.94
   2 -15  -6    8.86    4.65
  -2 -15   6   13.41    4.16
  -2 -15   6    7.45    7.20
  -2 -15   6   12.37    6.42
   2 -15  -5   53.18    9.97
   2 -15  -5   45.45    9.67
  -2 -15   5   53.73   10.43
  -2 -15   5   61.86    7.91
  -2 -15   5   63.07   15.17
   2  15  -4  107.17    9.72
   2 -15  -4   83.52    9.13
   2 -15  -4  110.48   13.96
  -2 -15   4   91.01   10.69
  -2 -15   4  110.56   18.63
  -2 -15   4   96.45   22.16
   2  15  -3   63.51    7.36
   2 -15  -3   52.43    8.32
   2 -15  -3   55.81    6.39
  -2 -15   3   52.09    5.99
  -2 -15   3   56.96   13.23
  -2 -15   3   69.49   31.62
   2  15  -2   29.83    5.69
   2 -15  -2   26.40    4.21
   2 -15  -2   30.31    9.65
   2 -15  -2   28.72    5.33
  -2 -15   2   35.46   15.95
  -2 -15   2   37.23   31.18
   2 -15  -1  417.64   30.64
   2 -15  -1  383.92   33.32
   2 -15  -1  430.18   35.90
  -2 -15   1  463.59   44.46
  -2 -15   1  385.28   79.66
   2 -15   0  870.37   78.60
  -2 -15   0  884.02   81.70
  -2 -15   0  825.34   69.21
  -2 -15   0  822.35  101.06
  -2  15  -1  111.07   10.04
   2 -15   1  172.73   19.66
  -2 -15  -1  165.33   16.18
  -2 -15  -1  178.62   19.20
  -2  15  -2  140.78   14.85
   2 -15   2  217.43   38.86
  -2 -15  -2  248.16   19.57
  -2 -15  -2  212.31   21.10
  -2 -15  -2  227.37   22.98
  -2  15  -3  136.85   16.13
   2 -15   3  167.46   40.49
  -2 -15  -3  160.21   31.63
  -2 -15  -3  167.03   18.98
  -2 -15  -3  140.51   18.53
  -2  15  -4   29.17    9.15
   2 -15   4   37.34    9.66
   2 -15   4   33.89   20.38
  -2 -15  -4   23.63    5.67
  -2 -15  -4   30.11   17.03
  -2 -15  -4   22.57    8.97
  -2  15  -5   11.20    5.18
   2 -15   5    5.92   11.42
   2 -15   5    6.02    4.20
  -2 -15  -5    5.59    6.18
  -2 -15  -5    3.71    2.04
  -2  15  -6   95.09   13.31
   2 -15   6   81.54   23.27
  -2 -15  -6   81.72   27.07
  -2 -15  -6   73.32   14.30
  -2  15  -7   -0.34    1.91
  -2  15  -7    1.95    2.29
   2 -15   7    2.22    2.18
  -2 -15  -7    2.88    4.38
   2  16  -8   13.98   11.75
   2 -16  -8   18.45    5.02
  -2 -16   8   22.90    6.62
  -2 -16   8   21.90    4.52
  -2  16   7   90.86   10.99
  -2 -16   7   72.59   17.34
  -2 -16   7   73.95   13.85
  -2 -16   7   73.16   14.46
   2  16  -6   18.67    9.72
   2 -16  -6   11.28    4.82
  -2 -16   6   13.61    7.49
  -2 -16   6   17.69    7.33
  -2 -16   6   16.97    6.88
   2 -16  -5   22.42    5.88
   2 -16  -5   25.55    6.02
  -2 -16   5   43.44   11.33
  -2 -16   5   31.15    6.95
   2 -16  -4  129.72   14.80
  -2 -16   4  157.22   23.17
  -2 -16   4  131.93   12.15
  -2 -16   4  150.54   26.26
   2  16  -3  272.20   19.43
   2 -16  -3  243.02   30.84
   2 -16  -3  231.17   16.75
  -2 -16   3  231.80   29.93
  -2 -16   3  242.96   39.34
   2  16  -2   25.53    5.20
   2 -16  -2   32.50    4.94
   2 -16  -2   30.37    8.58
  -2 -16   2   28.38    9.32
  -2 -16   2   29.68   14.25
   2 -16  -1   29.30    5.97
   2 -16  -1   25.31    5.50
   2 -16  -1   23.74    4.12
  -2 -16   1   33.21   15.75
  -2 -16   1   21.22   16.16
   2 -16   0  121.43   16.92
   2 -16   0  142.21   15.62
  -2 -16   0  132.68   12.69
  -2 -16   0  148.09   18.14
  -2 -16   0  115.29   14.33
   2 -16   1  235.20   30.81
   2 -16   1  255.23   26.34
  -2 -16  -1  268.41   26.72
  -2 -16  -1  243.01   21.77
  -2  16  -2   66.33    7.94
   2 -16   2   87.31   14.26
   2 -16   2   98.35   19.12
  -2 -16  -2   85.55   11.10
  -2 -16  -2   88.93   12.98
  -2  16  -3   29.30    6.24
   2 -16   3   38.65   11.17
   2 -16   3   35.79   16.61
  -2 -16  -3   21.68    6.83
  -2 -16  -3   31.52    7.55
  -2 -16  -3   27.44    7.49
  -2  16  -4    2.27    6.56
   2 -16   4    4.14    4.33
   2 -16   4    2.27    8.25
  -2 -16  -4    2.62    3.80
  -2 -16  -4    0.18    6.86
  -2 -16  -4    2.94    2.13
  -2  16  -5    1.39    3.24
   2 -16   5    2.25    6.87
  -2 -16  -5    1.05    3.38
  -2  16  -6    7.28    4.13
  -2  16  -6    3.51    3.28
   2 -16   6   14.16    4.86
   2 -17  -7    5.39    2.72
  -2 -17   7    9.52    3.53
  -2 -17   7    5.44    2.15
  -2 -17   7    7.85    4.27
  -2  17   6    0.93    2.66
   2  17  -6    1.63    5.16
   2 -17  -6    1.42    2.08
  -2 -17   6    2.94    3.92
  -2 -17   6    2.81    1.64
  -2 -17   6    7.20    4.10
   2  17  -5    0.98   14.50
   2 -17  -5   30.67    5.13
  -2 -17   5   31.98    6.44
  -2 -17   5   47.97   11.81
   2 -17  -4  140.42   13.96
  -2 -17   4  163.23   12.88
  -2 -17   4  182.25   25.53
  -2 -17   4  185.20   28.31
   2 -17  -3  128.02   12.85
  -2 -17   3  136.28   20.76
  -2 -17   3  140.86   27.68
   2  17  -2   10.41    3.27
   2 -17  -2   11.78    3.16
  -2 -17   2   14.58    6.48
  -2 -17   2   12.17    9.43
   2  17  -1    5.33    4.56
   2 -17  -1   40.61    9.07
   2 -17  -1   30.61    4.82
  -2 -17   1   31.34    7.93
  -2 -17   1   33.31    8.42
   2 -17   0    8.95    4.08
   2 -17   0    6.91    4.70
  -2 -17   0    9.39    9.55
  -2 -17   0    8.40    3.72
   2 -17   1   31.02   10.95
   2 -17   1   40.29    8.69
  -2 -17  -1   40.39    8.88
  -2 -17  -1   37.35    6.33
  -2  17  -2  119.19   10.21
   2 -17   2  135.02   23.21
   2 -17   2  121.61   17.21
  -2 -17  -2  117.10   13.34
  -2 -17  -2  120.27   15.96
  -2  17  -3  139.89   13.03
   2 -17   3  164.01   22.91
   2 -17   3  137.66   20.21
  -2 -17  -3  111.24   13.45
  -2 -17  -3  128.68   15.58
  -2  17  -4   42.75   12.84
   2 -17   4   40.08   12.09
   2 -17   4   50.70   11.00
  -2 -17  -4   36.37    4.78
  -2 -17  -4   34.43    9.69
  -2  17  -5    6.96    4.44
   2 -17   5    7.38    5.94
   2  18  -6   20.22    8.51
   2 -18  -6   11.30    2.45
  -2 -18   6   31.26   10.97
  -2 -18   6   25.15    5.63
  -2 -18   5   50.24   12.74
  -2 -18   5   65.34   14.79
  -2 -18   4   40.45   14.04
  -2 -18   3   89.54   17.05
  -2 -18   3   94.63   22.44
   2 -18  -2    5.32    2.20
  -2 -18   2    7.14    5.03
  -2 -18   2    4.79    6.67
   2  18  -1   87.37    8.05
   2 -18  -1   62.83    7.51
   2 -18  -1   73.28   13.58
  -2 -18   1   72.74   13.10
  -2 -18   1   61.65   12.76
   2  18   0    1.13    3.37
   2 -18   0   11.27    4.47
   2 -18   0   14.64    3.95
  -2 -18   0   13.77    5.18
  -2 -18   0    9.72    3.40
   2 -18   1   11.55    6.76
   2 -18   1   13.07    5.26
  -2 -18  -1   15.58    9.27
   2 -18   2   26.17    9.97
   2 -18   2   20.82    7.02
  -2 -18  -2   18.42    4.84
  -2 -18  -2   21.87   12.16
   2  18   3    0.53    1.69
   2 -18   3    1.56    3.36
   2 -18   3    0.34    2.94
  -2 -18  -3   -0.39    2.78
  -2 -18  -3    1.51    2.08
   2  18   4   -0.41    2.55
   2 -18   4   12.97    4.92
  -2 -18  -4    5.09    3.69
  -2  18  -5   -0.25    3.15
   2  18   5    3.06    2.41
   2 -18   5    7.49    4.01
  -2 -18  -5    2.21    2.96
   2  19  -6   12.70    7.07
  -2 -19   6   12.52    5.37
  -2 -19   5   43.03    4.52
  -2 -19   5   69.08   22.67
   2  19  -4    0.14   13.96
  -2 -19   4  110.19   15.58
  -2 -19   3   38.30   14.62
  -2 -19   2   49.06   11.38
  -2 -19   2   40.44   13.32
   2 -19  -1   19.40    3.90
  -2 -19   1   23.26    7.39
  -2 -19   1   19.93    6.36
   2  19   0    4.79    2.34
   2 -19   0    4.37    3.03
   2 -19   0    5.90    4.73
  -2 -19   0    4.27    3.88
  -2 -19   0    2.45    2.20
   2 -19   1   45.81   10.94
   2 -19   1   54.58    8.67
  -2 -19  -1   51.09    9.80
   2 -19   2    6.23    4.91
   2 -19   2    4.37    3.45
  -2 -19  -2    1.58    2.53
   2 -19   3   23.01    7.68
  -2 -19  -3   26.87    5.28
  -2 -19  -3   18.58    2.87
   2 -19   4   10.72    5.36
  -2 -19  -4    2.79    3.43
  -2 -20   4   -0.10    3.97
   2  20  -3    0.56    3.42
  -2 -20   3    4.87    7.98
  -2 -20   2    6.45   10.11
   2 -20  -1   38.56    4.50
  -2 -20   1   43.25   12.59
  -2 -20   1   49.15   10.02
   2 -20   0   35.94    5.43
  -2 -20   0   36.22    8.59
   2 -20   1    9.14    6.30
  -2 -20  -1    7.32    4.21
   2 -20   2    7.14    6.00
  -2 -20  -2    3.25    1.64
  -2  20  -3    0.29    2.97
   2 -20   3    1.45    2.69
   2  21  -3    8.70    5.21
  -2 -21   3    7.88    5.69
   2  21  -2    0.80    6.03
  -2 -21   2   41.97    6.16
   3   0 -12  109.14   22.36
   3   0 -12  111.90   22.04
   3   0 -11   25.03    7.41
   3   0 -11   22.17    7.49
  -3   0  11   23.51    4.51
  -3   0  11   22.57    3.30
   3   0 -10   16.65    6.99
   3   0 -10   21.09    7.06
  -3   0  10    4.20    5.86
  -3   0  10   21.20    5.23
   3   0  -9   29.60    9.42
   3   0  -9   22.22    4.79
   3   0  -9   32.20    9.18
  -3   0   9   28.08   14.11
  -3   0   9   27.25    4.58
   3   0  -8   47.13    9.05
   3   0  -8   65.95   14.53
   3   0  -8   53.52   13.50
  -3   0   8   47.22    6.92
  -3   0   8   52.31   12.69
  -3   0   8  103.70    8.68
   3   0  -7   29.77    7.27
   3   0  -7   24.34   16.52
   3   0  -7   26.74    4.16
   3   0  -7   32.32    9.29
  -3   0   7   28.32    9.33
  -3   0   7   31.04    5.62
  -3   0   7   27.42    7.86
   3   0  -6  701.80   57.10
   3   0  -6 1065.54  111.39
   3   0  -6  810.76   76.59
   3   0  -6  759.12   67.29
   3   0  -6  832.35   72.10
   3   0  -6  743.78   58.59
   3   0  -6  906.36  105.44
  -3   0   6  844.67  109.49
  -3   0   6  782.76   80.11
  -3   0   6  799.71   72.93
  -3   0   6  793.30  101.59
  -3   0   6  768.96   65.19
   3   0  -5    7.68    5.55
   3   0  -5    8.01    7.27
   3   0  -5    8.76    6.77
   3   0  -5   10.10    4.47
   3   0  -5   37.67    6.65
   3   0  -5    7.92    6.29
  -3   0   5   28.18    8.29
  -3   0   5   16.46    4.41
  -3   0   5    6.54    3.59
  -3   0   5   13.41    7.01
  -3   0   5    4.46   14.00
  -3   0   5    7.58    5.31
   3   0  -4  167.09   14.74
   3   0  -4  158.91    8.36
   3   0  -4  191.84   29.64
   3   0  -4  173.53   21.93
   3   0  -4  179.29   22.88
   3   0  -4  174.52   18.39
   3   0  -4  172.30   21.92
   3   0  -4  210.13   21.40
  -3   0   4  173.31   15.04
  -3   0   4  169.40   28.46
  -3   0   4  165.27   18.32
  -3   0   4  178.84   46.06
  -3   0   4  175.37   23.58
  -3   0   4  166.42   13.04
   3   0  -3  295.22   24.28
   3   0  -3  316.66   26.08
   3   0  -3  316.06   41.95
   3   0  -3  287.39   27.20
   3   0  -3  312.68   16.84
   3   0  -3  300.03   29.91
   3   0  -3  284.51   27.24
   3   0  -3  329.64   24.63
  -3   0   3  296.88   30.46
  -3   0   3  292.50   26.57
  -3   0   3  283.80   30.12
  -3   0   3  289.36   25.56
  -3   0   3  284.86   26.47
  -3   0   3  313.68   28.53
   3   0  -2  476.68   33.35
   3   0  -2  561.55   36.33
   3   0  -2  564.75   40.83
   3   0  -2  521.01   34.95
   3   0  -2  552.01   45.43
   3   0  -2  610.44   33.26
   3   0  -2  573.63   44.21
  -3   0   2  550.15   39.27
  -3   0   2  554.10   43.67
  -3   0   2  547.13   35.41
  -3   0   2  585.31   48.59
  -3   0   2  523.03   40.48
   3   0  -1   67.68    7.75
   3   0  -1   60.65    6.93
   3   0  -1   63.51    8.50
   3   0  -1   68.59    8.68
   3   0  -1   64.45   10.35
   3   0  -1   66.55    8.80
   3   0  -1   81.73   11.62
  -3   0   1   64.00   10.49
  -3   0   1   64.87   23.66
  -3   0   1   63.41   10.25
  -3   0   1   66.04   19.59
  -3   0   1   65.75    6.43
  -3   0   1   65.06    6.41
  -3   0   1   67.02   13.60
   3   0   0    2.50    1.22
   3   0   0    2.37    2.63
   3   0   0    3.04    4.33
   3   0   0    3.25    3.37
   3   0   0    3.09    2.51
   3   0   0    3.27    2.87
  -3   0   0    3.53    3.12
  -3   0   0    2.90    3.49
  -3   0   0    3.19    2.89
  -3   0   0    2.78    1.38
  -3   0   0    2.42    4.43
  -3   0   0    6.05    4.24
  -3   0   0    2.39    2.43
  -3   0   0    3.52    2.18
   3   0   1   -0.37    3.15
   3   0   1    8.80    4.64
   3   0   1    7.82    2.83
   3   0   1    8.35    1.74
   3   0   1    7.17    7.64
   3   0   1   19.13    6.51
  -3   0  -1    6.12    1.78
  -3   0  -1    4.12    4.40
  -3   0  -1    7.74    4.58
  -3   0  -1    9.38    4.58
  -3   0  -1    7.31    8.45
  -3   0  -1    7.12    4.81
  -3   0  -1    6.73    3.90
  -3   0  -1   19.55    4.25
  -3   0  -1    7.05    1.45
   3   0   2  579.99   37.00
   3   0   2  564.66   40.70
   3   0   2  593.26   48.33
   3   0   2  515.94   43.15
   3   0   2  688.81   66.99
  -3   0  -2  404.80   33.48
  -3   0  -2  542.68   46.59
  -3   0  -2  537.99   29.27
  -3   0  -2  509.37   75.70
  -3   0  -2  544.03   45.20
  -3   0  -2  574.52   42.21
  -3   0  -2  491.00   37.51
   3   0   3   11.30    5.12
   3   0   3   13.07    2.42
   3   0   3   11.28    2.31
   3   0   3   13.63    5.45
  -3   0  -3   13.96   13.47
  -3   0  -3    9.73    1.96
  -3   0  -3    8.68    2.34
  -3   0  -3   12.18    5.24
  -3   0  -3   10.68    2.50
  -3   0  -3   10.50    2.72
  -3   0  -3   11.57    4.84
   3   0   4   91.13    8.76
   3   0   4   74.65   13.77
   3   0   4   86.01    5.78
  -3   0  -4   89.63   14.88
  -3   0  -4   82.47   10.76
  -3   0  -4   56.99    5.41
   3   0   5    8.42    4.78
  -3   0  -5    4.03    4.62
  -3   0  -5   -0.50    2.85
  -3   0  -5    5.20    4.30
   3   0   6    0.85    2.53
  -3   0  -6   -1.28    2.50
  -3   0  -6   -0.14    1.33
  -3   0  -6    1.31    2.25
   3   0   7  112.29   30.34
  -3   0  -7  107.61   16.96
  -3   0  -7  107.24   18.14
   3   0   8   19.18    7.50
  -3   0  -8   14.39    6.23
  -3   0  -8   19.58    7.36
   3   0   9   16.56    6.20
  -3   0  -9   11.33    4.61
  -3   0  -9   13.22    5.51
   3   1 -12    6.37    7.44
   3   1 -12    6.62    3.86
   3  -1 -12    5.27    6.40
   3  -1 -12   10.41    7.42
   3   1 -11   10.63    5.06
   3   1 -11    9.71    5.39
  -3   1  11    8.78    2.69
  -3   1  11    7.51    2.57
   3  -1 -11   10.56    5.26
  -3  -1  11   11.40    5.87
   3  -1 -11    6.28    5.00
   3   1 -10   31.40   15.15
  -3   1  10   24.26    5.66
  -3   1  10   22.32    4.54
   3   1 -10   20.68   15.79
   3  -1 -10   25.80    7.65
  -3  -1  10   26.69    3.45
   3  -1 -10   27.42    8.36
   3  -1 -10   19.99    4.03
  -3  -1  10   26.52    6.67
   3   1  -9  197.30   26.02
   3   1  -9  204.74   24.43
  -3   1   9  192.68   30.71
  -3   1   9  203.60   16.70
   3  -1  -9  168.98   16.01
   3  -1  -9  176.78   22.92
   3  -1  -9  178.04   37.13
  -3  -1   9  168.44   12.86
  -3  -1   9  193.77   22.51
  -3  -1   9  164.23   13.09
   3   1  -8  198.40   17.97
   3   1  -8  207.90   29.70
  -3   1   8  221.89   25.23
  -3   1   8  193.73   18.47
   3  -1  -8  327.75   30.23
  -3  -1   8  213.90   15.65
  -3  -1   8  241.22   27.30
  -3  -1   8  228.68   19.43
   3  -1  -8  242.95   27.78
   3  -1  -8  225.34   33.76
   3   1  -7  758.18  103.81
  -3   1   7  722.27   55.14
   3   1  -7  768.50   65.70
  -3   1   7  825.61   74.88
   3  -1  -7  715.18   58.88
   3  -1  -7  773.93   72.42
  -3  -1   7  888.97   78.90
   3  -1  -7  840.71   73.11
   3  -1  -7  873.94   76.99
  -3  -1   7  699.35   59.66
  -3  -1   7  798.08   65.77
  -3  -1   7  783.95   56.89
   3   1  -6  680.96   70.47
   3   1  -6  641.07   60.45
   3   1  -6  723.21   65.86
   3   1  -6  633.18   48.96
   3   1  -6  726.05   60.50
   3   1  -6  681.57   58.76
  -3   1   6  644.42   59.48
  -3   1   6  642.13   58.66
  -3   1   6  679.06   54.34
  -3   1   6  715.28   65.47
   3  -1  -6  535.06   52.18
   3  -1  -6  561.59   49.03
  -3  -1   6  523.10   45.64
  -3  -1   6  555.93   48.07
  -3  -1   6  558.94   55.44
   3  -1  -6  492.82   47.00
  -3  -1   6  528.18   47.06
   3  -1  -6  502.45   44.92
   3  -1  -6  565.50   53.10
   3  -1  -6  606.93   58.06
  -3  -1   6  601.79   59.13
   3   1  -5 3262.30  346.52
   3   1  -5 2895.63  320.31
   3   1  -5 2565.74  246.60
   3   1  -5 2851.78  302.50
   3   1  -5 2851.24  297.48
   3   1  -5 2546.77  246.09
   3   1  -5 2010.91  196.16
   3   1  -5 2241.98  229.79
   3   1  -5 2840.27  297.05
  -3   1   5 2778.34  301.22
   3   1  -5 2963.74  319.60
  -3   1   5 2779.55  282.90
  -3   1   5 2520.74  288.32
  -3   1   5 2796.18  283.55
  -3   1   5 2828.36  318.94
   3  -1  -5 2944.33  314.35
   3  -1  -5 2470.82  271.04
  -3  -1   5 2901.53  303.28
  -3  -1   5 2470.22  275.15
  -3  -1   5 2803.98  290.74
  -3  -1   5 2970.03  308.86
  -3  -1   5 2610.53  334.01
   3  -1  -5 3110.16  320.94
   3  -1  -5 2972.33  321.31
   3  -1  -5 2927.26  315.02
   3  -1  -5 2973.95  336.25
  -3  -1   5 2890.28  306.11
   3   1  -4 2603.18  306.20
  -3   1   4 2452.34  241.61
   3   1  -4 2528.78  229.06
   3   1  -4 2593.48  312.38
   3   1  -4 2675.20  277.49
   3   1  -4 2905.46  293.48
   3   1  -4 2188.55  219.95
   3   1  -4 2695.07  304.56
   3   1  -4 2655.78  279.34
  -3   1   4 2604.84  257.97
  -3   1   4 2757.99  295.48
  -3   1   4 2436.16  250.51
   3   1  -4 2503.38  256.16
  -3   1   4 2908.25  312.44
  -3   1   4 2715.97  289.44
   3  -1  -4 2597.91  275.14
  -3  -1   4 2534.38  252.07
   3  -1  -4 2349.29  254.29
  -3  -1   4 2521.42  275.20
  -3  -1   4 2366.90  270.58
  -3  -1   4 2405.06  227.34
   3  -1  -4 2462.07  244.68
   3  -1  -4 2547.46  256.39
   3  -1  -4 2659.02  261.67
  -3  -1   4 2518.20  259.99
   3  -1  -4 2592.29  305.76
  -3  -1   4 2522.97  263.29
   3   1  -3 2083.45  209.71
   3   1  -3 2078.69  205.33
   3   1  -3 2030.29  194.36
   3   1  -3 2128.78  178.98
   3   1  -3 2140.75  203.32
   3   1  -3 2198.38  213.56
  -3   1   3 2167.17  216.61
   3   1  -3 2003.63  186.61
   3   1  -3 2251.34  214.77
  -3   1   3 2209.18  205.19
  -3   1   3 2039.76  205.25
  -3   1   3 2171.62  209.08
  -3   1   3 2129.40  225.46
   3  -1  -3 2283.17  210.17
   3  -1  -3 2855.39  256.87
  -3  -1   3 2267.44  247.15
   3  -1  -3 2161.88  205.18
  -3  -1   3 2238.14  215.03
   3  -1  -3 2150.35  203.79
  -3  -1   3 2180.01  210.37
   3  -1  -3 2238.40  204.80
   3  -1  -3 2321.27  263.85
   3  -1  -3 2322.16  232.65
  -3  -1   3 1892.06  193.31
  -3  -1   3 2068.34  189.32
  -3  -1   3 2132.79  232.85
  -3   1   2  103.78   10.85
   3   1  -2  111.01    9.25
   3   1  -2  106.19   23.60
   3   1  -2  110.52   11.73
   3   1  -2  120.14   11.19
  -3   1   2  107.02   12.45
   3   1  -2  123.47   16.74
   3   1  -2  111.63   13.06
   3   1  -2   97.08    9.88
  -3   1   2  111.15   24.03
   3   1  -2  111.43   13.37
  -3   1   2  107.00    9.42
   3  -1  -2   96.90   11.29
   3  -1  -2  102.30   13.19
   3  -1  -2   96.45   13.36
  -3  -1   2  125.38   14.01
  -3  -1   2   92.83   10.20
  -3  -1   2   98.97   15.15
   3  -1  -2   88.38   16.00
   3  -1  -2   80.09    7.22
  -3  -1   2   77.67   10.30
  -3  -1   2   98.41    9.59
   3  -1  -2   95.78    9.43
   3  -1  -2   87.03    6.43
  -3  -1   2   90.58   12.09
   3   1  -1 1279.10   91.57
   3   1  -1 1158.35   95.51
  -3   1   1 1208.61  105.92
   3   1  -1 1191.58   86.19
   3   1  -1 1198.32   93.98
   3   1  -1 1147.88   82.41
  -3   1   1 1209.67   91.47
   3   1  -1 1258.58   98.93
  -3   1   1 1121.92   92.88
  -3   1   1 1198.40   98.24
  -3   1   1 1099.41  100.53
  -3   1   1 1187.65   89.61
   3  -1  -1 1147.50   92.36
   3  -1  -1 1154.05   88.73
   3  -1  -1  964.14   66.93
   3  -1  -1 1229.86   93.65
   3  -1  -1 1177.55   89.02
   3  -1  -1 1109.95  110.12
  -3  -1   1 1161.30  120.98
  -3  -1   1 1080.37   80.21
   3  -1  -1 1118.02   81.96
  -3  -1   1 1128.62   84.32
  -3  -1   1 1060.61   85.16
  -3  -1   1 1168.65   92.32
   3  -1  -1 1079.51   85.65
  -3  -1   1 1189.74  106.25
  -3  -1   1 1102.10   92.74
   3   1   0  732.88   69.88
   3   1   0  723.82   63.27
   3   1   0  661.39   46.76
   3   1   0  633.43   41.62
   3   1   0  679.52   46.68
  -3   1   0  652.86   43.40
  -3   1   0  622.95   44.43
  -3   1   0  644.67   40.37
  -3   1   0  632.45   49.79
  -3   1   0  563.79   50.59
  -3   1   0  708.53   62.84
  -3   1   0  622.03   50.92
   3   1   0  598.17   44.96
  -3   1   0  647.70   50.74
   3  -1   0  551.52   51.11
   3  -1   0  495.89   40.23
  -3  -1   0  510.81   44.24
  -3  -1   0  525.02   81.37
   3  -1   0  554.15   40.46
  -3  -1   0  494.17   42.50
  -3  -1   0  525.44   42.56
  -3  -1   0  677.22   57.47
   3  -1   0  508.48   34.33
  -3  -1   0  496.83   38.76
  -3  -1   0  499.64   34.43
  -3  -1   0  518.26   35.05
  -3  -1   0  522.23   44.57
   3  -1   0  508.49   45.33
   3  -1   0  465.12   35.19
   3  -1   0  547.54   29.44
   3   1   1 1399.90  115.57
  -3   1  -1  952.20   94.99
   3   1   1 1603.86  136.33
   3   1   1 1530.92  140.48
   3   1   1 1636.10  133.12
   3   1   1 1781.44  155.75
  -3   1  -1 1470.59  125.16
  -3   1  -1 1180.95  112.14
  -3   1  -1 1341.49  140.37
  -3   1  -1 1478.67  125.26
  -3   1  -1 1460.87  109.64
  -3   1  -1 1482.06  131.67
  -3   1  -1 1613.30  140.57
   3  -1   1 1258.56   95.27
  -3  -1  -1 1369.88  151.77
   3  -1   1 1749.15  165.04
   3  -1   1 1466.24  122.01
  -3  -1  -1 1328.26  118.98
  -3  -1  -1 1397.79  121.36
  -3  -1  -1 1285.62  114.43
   3  -1   1 1167.24   93.66
   3  -1   1 1395.31   99.35
   3  -1   1 1358.23  104.94
   3  -1   1 1368.44  120.41
  -3  -1  -1 2183.62  185.43
  -3  -1  -1 1237.49   98.31
  -3  -1  -1 1406.24   97.08
  -3  -1  -1 1178.61  161.75
   3   1   2 2438.27  246.51
   3   1   2 2099.74  194.33
   3   1   2 2362.69  205.63
   3   1   2 2304.26  195.52
   3   1   2 2459.17  230.24
  -3   1  -2 2219.33  204.26
  -3   1  -2 2187.90  209.82
  -3   1  -2 2164.42  181.95
  -3   1  -2 2187.39  206.54
  -3   1  -2 1929.26  193.96
  -3   1  -2 1714.67  161.54
   3  -1   2 2114.90  180.64
  -3  -1  -2 1827.43  175.38
  -3  -1  -2 1481.53  157.74
  -3  -1  -2 1981.94  187.81
  -3  -1  -2 1902.87  193.98
  -3  -1  -2 2201.41  216.86
   3  -1   2 1934.86  216.63
   3  -1   2 2169.78  202.44
   3  -1   2 1942.74  164.03
  -3  -1  -2 1992.16  195.12
  -3  -1  -2 1738.72  167.78
  -3  -1  -2 1823.20  167.98
   3   1   3   81.97    6.33
   3   1   3   88.72   12.50
   3   1   3   85.86   10.49
   3   1   3   76.97   10.60
  -3   1  -3   76.36   10.37
  -3   1  -3   81.23   14.04
  -3   1  -3   70.15    6.45
  -3   1  -3   79.21   10.95
   3   1   3  109.21   18.70
  -3   1  -3   61.10    4.11
   3  -1   3   63.88    4.47
  -3  -1  -3   62.91   11.69
  -3  -1  -3   50.92    8.23
  -3  -1  -3   60.36   14.90
   3  -1   3   64.23   10.87
  -3  -1  -3   54.55    5.04
  -3  -1  -3   60.92    5.49
   3  -1   3   60.93   11.40
   3  -1   3   73.17    4.54
  -3  -1  -3   50.80    6.43
  -3  -1  -3   50.66    5.56
  -3  -1  -3   65.08    9.15
   3   1   4   59.33    5.20
   3   1   4   64.29    5.53
  -3   1  -4   55.50    4.32
   3   1   4   57.68   10.87
  -3   1  -4   55.00    9.70
  -3   1  -4   58.66   19.74
  -3   1  -4   52.87   10.34
  -3   1  -4   55.52    5.05
  -3  -1  -4   47.37   11.33
  -3  -1  -4   42.56    7.60
  -3  -1  -4   35.09    4.96
  -3  -1  -4   53.91   12.90
  -3  -1  -4   34.97    6.96
   3  -1   4   44.57   11.64
  -3  -1  -4   52.61    5.88
   3   1   5  100.65   15.19
  -3   1  -5   91.33   25.70
  -3   1  -5   80.74   14.58
  -3  -1  -5   60.05    6.80
  -3  -1  -5   82.61   14.79
  -3  -1  -5   65.84    8.84
   3  -1   5   83.65   16.69
   3   1   6  321.64   34.65
  -3   1  -6  339.81   37.08
  -3   1  -6  320.69   33.18
  -3  -1  -6  237.38   20.46
  -3  -1  -6  280.58   36.75
  -3  -1  -6  274.43   31.52
   3  -1   6  290.14   36.14
   3   1   7  507.97   50.23
  -3   1  -7  519.48   50.54
  -3   1  -7  503.51   48.74
   3  -1   7  488.24   76.93
  -3  -1  -7  450.21   49.79
  -3  -1  -7  430.93   44.44
   3   1   8  133.13   29.63
  -3   1  -8   80.29    8.50
  -3   1  -8  119.97   16.41
  -3   1  -8  125.92   15.16
  -3  -1  -8  134.57   23.52
   3  -1   8  152.44   18.09
   3   1   9   40.10    8.51
  -3   1  -9   34.30    7.51
  -3   1  -9   38.27   12.24
   3  -1   9   31.13    8.72
  -3  -1  -9   25.34    8.07
  -3  -1  -9   28.16    6.20
   3   2 -12   72.71    9.68
   3   2 -12   71.61   11.48
   3  -2 -12   78.39   10.87
   3  -2 -12   63.63    8.35
   3   2 -11    4.02    4.37
   3   2 -11    3.60    3.96
  -3   2  11    3.16    2.33
  -3  -2  11    8.34    5.04
   3  -2 -11    3.80    3.40
  -3   2  10   71.72    8.20
  -3   2  10   68.74    8.22
   3  -2 -10   64.75   12.44
  -3  -2  10   55.84    5.88
  -3  -2  10   69.97   11.00
   3  -2 -10   48.93    7.23
   3  -2 -10   58.85   10.53
  -3   2   9   66.97   10.32
   3   2  -9   67.23   15.49
  -3   2   9   62.02    9.29
   3   2  -9   73.37   13.82
   3  -2  -9   62.43    9.54
  -3  -2   9   75.98   13.00
  -3  -2   9   62.40    7.80
   3  -2  -9   68.36   19.96
   3   2  -8  189.39   15.93
   3   2  -8  219.00   28.26
   3   2  -8  215.18   30.02
  -3   2   8  229.41   24.32
   3  -2  -8  225.46   36.72
   3  -2  -8  217.17   24.61
  -3  -2   8  216.24   14.36
  -3  -2   8  230.02   21.71
  -3  -2   8  258.88   44.16
   3  -2  -8  233.09   27.26
   3   2  -7  290.10   23.63
   3   2  -7  314.72   51.69
   3   2  -7  283.14   51.97
  -3   2   7  316.71   47.12
   3  -2  -7  280.32   28.05
   3  -2  -7  254.58   24.84
   3  -2  -7  266.70   27.07
   3  -2  -7  280.43   28.81
  -3  -2   7  270.69   17.07
  -3  -2   7  298.71   31.38
  -3  -2   7  275.87   26.28
  -3  -2   7  233.12   20.00
   3  -2  -7  242.16   15.42
  -3   2   6 1288.94  144.40
   3   2  -6 1280.58  129.59
   3   2  -6 1197.65  108.69
   3   2  -6 1307.98  127.29
   3   2  -6 1317.84  116.59
   3   2  -6 1272.57   96.37
   3   2  -6 1411.19  140.78
   3   2  -6 1383.09  131.87
  -3   2   6 1209.57  121.89
  -3   2   6 1321.97  116.86
  -3   2   6 1141.42  105.55
   3  -2  -6 1427.48  128.03
   3  -2  -6 1452.39  138.47
  -3  -2   6 1485.20  138.43
  -3  -2   6 1411.68  130.00
  -3  -2   6 1360.84  150.25
  -3  -2   6 1335.91  104.05
  -3  -2   6 1244.20  106.75
  -3  -2   6 1208.70  108.00
   3  -2  -6 1338.42  116.13
   3  -2  -6 1328.44  121.89
   3  -2  -6 1287.58  103.46
   3  -2  -6 1266.61  141.88
  -3   2   5 1127.79   93.90
   3   2  -5 1232.32  110.83
   3   2  -5 1153.14  109.06
   3   2  -5 1152.35  108.83
   3   2  -5 1133.26   99.25
   3   2  -5 1041.71   78.56
   3   2  -5 1102.32   94.33
   3   2  -5 1139.98  103.46
  -3   2   5 1069.93   84.74
  -3   2   5 1077.82  137.43
  -3   2   5 1061.10  110.73
  -3   2   5 1286.33  126.66
   3   2  -5 1029.82   74.73
   3  -2  -5 1053.49  115.46
  -3  -2   5 1066.76   98.05
  -3  -2   5  962.42   94.89
  -3  -2   5 1035.10   83.95
  -3  -2   5 1079.07   85.86
   3  -2  -5  987.20   90.24
  -3  -2   5 1039.25  102.80
   3  -2  -5 1202.31  100.19
   3  -2  -5 1008.62  130.45
   3  -2  -5 1120.62   87.01
  -3  -2   5 1030.78   92.83
   3  -2  -5 1069.87   97.32
   3   2  -4  112.72    6.96
   3   2  -4  119.73   15.84
   3   2  -4  123.08   15.53
   3   2  -4  123.00   15.68
   3   2  -4  120.91   15.09
   3   2  -4  101.78   12.35
  -3   2   4  143.08   21.43
  -3   2   4  108.94    8.95
   3   2  -4  121.00   18.12
  -3   2   4    4.01   19.04
   3   2  -4  119.58   18.27
  -3   2   4  114.14   10.83
  -3   2   4  111.13   12.56
  -3   2   4  127.54   20.59
   3  -2  -4  100.45   12.76
   3  -2  -4  106.92   23.89
   3  -2  -4  111.57   10.41
  -3  -2   4   92.02    6.83
  -3  -2   4  106.90   13.42
  -3  -2   4   96.90    6.42
   3  -2  -4  119.47   19.14
  -3  -2   4   99.07   18.23
   3  -2  -4   90.84   14.40
   3  -2  -4  112.35   11.77
  -3  -2   4  105.36   15.24
  -3  -2   4   93.73   33.70
  -3  -2   4  105.13   29.02
   3   2  -3  681.50   59.57
   3   2  -3  654.15   53.77
   3   2  -3  717.15   71.51
   3   2  -3  708.44   57.17
   3   2  -3  715.63   62.13
   3   2  -3  753.38   83.41
   3   2  -3  686.02   56.32
   3   2  -3  670.71   48.34
  -3   2   3  662.36   63.11
  -3   2   3  732.79   68.28
  -3   2   3  733.87   63.95
  -3   2   3  685.77   57.38
  -3   2   3  669.47   65.68
   3  -2  -3  592.43   46.10
   3  -2  -3  664.00   58.70
   3  -2  -3  656.63   47.35
  -3  -2   3  495.93   52.00
  -3  -2   3  599.47   39.08
  -3  -2   3  663.85   57.72
  -3  -2   3  695.28   56.75
  -3  -2   3  614.31   36.11
  -3  -2   3  700.23   60.51
   3  -2  -3  648.17   50.79
   3  -2  -3  644.13   45.48
   3  -2  -3  660.42   60.30
   3  -2  -3  975.55   65.86
   3  -2  -3  588.35   49.80
   3   2  -2  837.38   62.97
   3   2  -2  865.84   72.88
   3   2  -2  851.80   69.03
   3   2  -2 1001.54   85.45
   3   2  -2  887.27   75.20
   3   2  -2  906.17   61.15
  -3   2   2 1234.94  100.82
  -3   2   2  833.87   64.43
  -3   2   2  912.25   71.70
   3   2  -2  866.43   70.95
  -3   2   2  854.47   65.67
   3  -2  -2  780.68   79.46
   3  -2  -2 1304.80   84.75
   3  -2  -2  817.19   58.25
  -3  -2   2  828.24   93.35
  -3  -2   2  792.78   56.99
  -3  -2   2  849.11   51.67
  -3  -2   2  853.62   77.10
   3  -2  -2  841.94   69.70
   3  -2  -2  835.37   60.75
  -3  -2   2  878.40   76.84
   3  -2  -2  865.16   71.95
   3   2  -1   18.39    5.61
   3   2  -1   22.56    6.02
   3   2  -1   23.52    8.15
   3   2  -1   21.41    4.02
   3   2  -1   19.99    6.53
   3   2  -1   19.77    3.98
   3   2  -1   17.45    6.43
  -3   2   1   20.06    4.83
  -3   2   1   17.52    8.38
  -3   2   1   18.76    5.81
  -3   2   1   17.50    4.62
  -3   2   1   20.34    8.36
   3  -2  -1   19.85    2.50
   3  -2  -1   22.87    3.72
   3  -2  -1   21.72    5.12
  -3  -2   1   10.15    2.66
  -3  -2   1   21.11    6.03
   3  -2  -1   20.22    5.36
  -3  -2   1   21.62    2.22
  -3  -2   1   20.08    4.38
   3  -2  -1   20.46    5.10
   3  -2  -1   14.84    2.73
  -3  -2   1   21.59    2.50
  -3  -2   1   20.57    4.22
  -3  -2   1   22.99    8.38
   3   2   0  783.80   57.32
   3   2   0  810.69   83.06
   3   2   0  786.67   61.41
   3   2   0  735.75   47.24
   3   2   0  854.71   59.02
  -3   2   0  752.64   51.28
  -3   2   0  798.97   58.59
  -3   2   0  744.03   60.00
  -3   2   0  716.68   50.53
  -3   2   0  768.25   84.69
  -3   2   0  632.72   59.21
  -3   2   0  691.92   47.02
  -3   2   0  838.84  101.73
   3  -2   0  636.50   45.42
  -3  -2   0  648.10   74.06
   3  -2   0  624.19   51.91
  -3  -2   0  584.83   39.71
  -3  -2   0  631.50   63.27
  -3  -2   0  601.66   65.16
   3  -2   0  651.64   59.27
   3  -2   0  663.45   36.05
   3  -2   0  670.48   47.06
   3  -2   0  617.42   32.41
  -3  -2   0  655.47   51.83
  -3  -2   0  660.41   40.13
  -3  -2   0  621.11   45.47
  -3  -2   0  626.53   53.18
   3  -2   0  706.15   46.76
   3   2   1  258.59   32.81
   3   2   1  275.39   27.17
   3   2   1  275.89   17.75
   3   2   1  236.97   18.14
  -3   2  -1  220.23   21.92
  -3   2  -1  173.91   23.80
  -3   2  -1  264.25   28.06
  -3   2  -1  246.91   16.74
  -3   2  -1  249.40   31.99
  -3   2  -1  258.16   24.16
  -3   2  -1  253.95   27.97
   3  -2   1  267.68   32.25
  -3  -2  -1  243.80   22.11
   3  -2   1  248.94   11.27
  -3  -2  -1  233.78   21.48
  -3  -2  -1  216.42   30.47
   3  -2   1  253.92   25.37
  -3  -2  -1  267.76   33.93
   3  -2   1  226.82   22.76
   3  -2   1  207.92   13.79
   3  -2   1  254.97   14.52
  -3  -2  -1  248.97   24.50
  -3  -2  -1  235.75   17.82
  -3  -2  -1  441.09   36.76
  -3  -2  -1  249.56   40.29
   3   2   2  366.58   26.90
   3   2   2  372.95   36.14
   3   2   2  321.32   26.32
   3   2   2  362.75   23.33
   3   2   2  403.11   42.92
  -3   2  -2  265.04   25.38
  -3   2  -2  329.26   28.15
  -3   2  -2  328.85   52.53
  -3   2  -2  329.24   25.82
  -3   2  -2  337.72   31.81
  -3   2  -2  318.20   33.61
  -3   2  -2  332.72   29.41
  -3  -2  -2  364.57   33.93
   3  -2   2  353.52   21.22
   3  -2   2  381.20   20.18
   3  -2   2  398.00   22.11
  -3  -2  -2  355.18   27.37
  -3  -2  -2  345.71   34.92
   3  -2   2  374.71   52.42
   3  -2   2  398.13   30.50
  -3  -2  -2  347.97   33.29
   3  -2   2  295.73   16.98
  -3  -2  -2  479.49   31.40
  -3  -2  -2  335.15   26.75
  -3  -2  -2  320.01   25.60
  -3  -2  -2  372.43   27.97
  -3   2  -3   72.48    7.75
   3   2   3   85.88   14.65
   3   2   3   94.87   19.82
   3   2   3   75.43   10.89
   3   2   3   89.06   12.65
  -3   2  -3   75.05   10.73
   3   2   3   89.10   13.54
  -3   2  -3   74.01    5.37
  -3   2  -3   84.70   14.47
  -3   2  -3   88.78    9.41
  -3  -2  -3   66.78    8.27
  -3  -2  -3   86.63    6.27
   3  -2   3   83.45   22.93
  -3  -2  -3  103.39    6.98
  -3  -2  -3   88.06   13.49
  -3  -2  -3   75.87    7.53
   3  -2   3   78.69    5.33
  -3  -2  -3   77.39   16.49
  -3  -2  -3   77.09    8.65
  -3  -2  -3   92.52    9.32
  -3   2  -4  223.63   24.04
   3   2   4  248.84   25.50
   3   2   4  278.30   19.62
   3   2   4  261.80   18.28
  -3   2  -4  256.81   27.84
  -3   2  -4  240.36   17.40
  -3   2  -4  244.68   15.53
   3  -2   4  251.13   28.69
  -3  -2  -4  253.72   19.42
   3  -2   4  304.60   28.40
  -3  -2  -4  290.56   33.16
   3  -2   4  339.79   28.00
  -3  -2  -4  264.93   29.76
  -3  -2  -4  230.80   18.15
  -3  -2  -4  276.69   21.15
  -3  -2  -4  207.97   17.63
   3   2   5  387.46   37.93
  -3   2  -5  342.37   36.45
  -3   2  -5  344.18   53.00
  -3  -2  -5  339.99   25.73
  -3  -2  -5  413.87   40.30
  -3  -2  -5  298.97   24.81
   3  -2   5  420.32   69.02
   3   2   6  266.94   27.46
  -3   2  -6  268.56   27.61
   3  -2   6  238.41   50.67
  -3  -2  -6  214.70   25.77
  -3  -2  -6  233.79   31.20
  -3  -2  -6  140.87   15.99
   3   2   7  595.99   58.00
  -3   2  -7  600.99   58.22
  -3   2  -7  578.23   57.69
   3  -2   7  659.71   64.34
  -3  -2  -7  618.83   64.21
  -3  -2  -7  589.37   55.52
   3   2   8  177.94   35.61
  -3   2  -8  165.13   20.22
  -3   2  -8  171.25   20.23
   3  -2   8  180.77   23.07
  -3  -2  -8  171.46   18.56
  -3   2  -9   20.20   11.38
   3   2   9   34.02    7.90
  -3   2  -9   25.43    6.52
  -3  -2  -9   27.33    7.84
  -3  -2  -9   28.89    5.64
   3  -2   9   35.60    8.27
   3   3 -12    4.83    3.07
   3   3 -12    5.86    4.03
   3  -3 -12    6.10    3.79
   3   3 -11   11.40    6.62
  -3   3  11   29.17    7.45
   3  -3 -11   13.45    6.13
  -3  -3  11   16.09    8.29
   3  -3 -11    7.69    4.52
   3   3 -10   69.37   20.27
  -3   3  10   63.78    8.98
  -3   3  10   67.84    7.53
   3  -3 -10   55.65    8.34
   3  -3 -10   57.28    9.64
  -3  -3  10   59.33    6.94
  -3  -3  10   65.49   11.65
   3   3  -9   46.07   11.73
   3   3  -9   55.50   13.95
  -3   3   9   50.14    8.90
  -3   3   9   51.48    8.31
   3  -3  -9   52.39   11.51
  -3  -3   9   57.30   12.05
  -3  -3   9   46.51    7.77
   3  -3  -9   48.54   15.60
   3  -3  -9   50.63    9.41
   3   3  -8   55.20   17.23
   3   3  -8   58.39   15.05
  -3   3   8   62.50   11.94
   3  -3  -8  143.88   26.04
   3  -3  -8   84.01   23.19
  -3  -3   8   96.72   28.61
  -3  -3   8   83.81   12.75
   3  -3  -8   75.47   11.77
   3   3  -7   35.19   11.06
   3   3  -7   43.47   20.99
   3   3  -7   35.59    5.76
  -3   3   7   29.44   15.79
   3  -3  -7   44.08   10.24
   3  -3  -7   44.20    9.03
  -3  -3   7   42.74    9.87
  -3  -3   7   41.82   11.21
   3  -3  -7   33.35    8.98
   3   3  -6  290.61   23.24
   3   3  -6  355.77   40.03
   3   3  -6  342.44   36.14
   3   3  -6  352.24   38.24
   3   3  -6  319.62   18.89
   3   3  -6  265.98   18.83
   3   3  -6  329.89   26.04
   3   3  -6  303.77   28.44
   3   3  -6  356.70   39.60
  -3   3   6  320.44   35.72
  -3   3   6  314.33   45.96
  -3   3   6  309.67   25.48
  -3   3   6  355.82   31.15
   3  -3  -6  321.84   24.98
   3  -3  -6  325.03   41.25
  -3  -3   6  377.95   37.30
  -3  -3   6  334.49   28.08
  -3  -3   6  353.12   51.62
  -3  -3   6  358.20   19.93
  -3  -3   6  320.25   22.32
   3  -3  -6  325.46   19.96
   3  -3  -6  368.80   37.46
   3  -3  -6  353.58   30.63
   3  -3  -6  374.48   35.40
  -3  -3   6  356.90   34.26
   3   3  -5 1571.04  151.95
   3   3  -5 1504.05  124.59
   3   3  -5 1587.86  155.80
   3   3  -5 1581.89  158.30
   3   3  -5 1606.49  153.73
   3   3  -5 1622.21  156.09
   3   3  -5 1441.47  123.07
   3   3  -5 1533.76  136.35
  -3   3   5 1448.32  121.16
  -3   3   5 1578.68  144.75
  -3   3   5 1377.28  178.23
  -3   3   5 1983.39  194.58
   3  -3  -5 1676.88  154.46
   3  -3  -5 1493.94  138.69
  -3  -3   5 1735.79  167.37
  -3  -3   5 1689.49  162.02
  -3  -3   5 1536.08  148.50
  -3  -3   5 1561.52  123.31
  -3  -3   5 1574.29  128.25
  -3  -3   5 1738.07  151.66
   3  -3  -5 1535.38  141.90
   3  -3  -5 1768.32  152.44
   3  -3  -5 1724.96  216.31
   3  -3  -5 1726.68  140.72
  -3  -3   5 1398.31  109.59
   3   3  -4 4255.55  507.38
   3   3  -4 3989.11  446.79
   3   3  -4 4344.42  521.47
   3   3  -4 4353.64  518.62
   3   3  -4 3966.52  468.65
   3   3  -4 3594.05  426.05
   3   3  -4 4784.05  599.54
   3   3  -4 4307.32  499.55
  -3   3   4 4044.08  453.98
  -3   3   4 4170.83  488.02
  -3   3   4 4386.79  598.84
  -3   3   4 4217.45  510.07
  -3   3   4 4063.96  452.26
   3  -3  -4 4177.78  467.87
  -3  -3   4 4038.69  496.25
  -3  -3   4 3532.51  434.22
  -3  -3   4 3598.77  417.43
  -3  -3   4 4226.88  557.36
  -3  -3   4 3709.31  405.11
  -3  -3   4 4027.79  476.37
   3  -3  -4 4627.74  522.98
   3  -3  -4 4064.82  475.49
   3  -3  -4 4140.78  481.04
   3  -3  -4 3710.53  437.63
   3  -3  -4 4126.21  507.58
   3   3  -3  466.33   38.12
   3   3  -3  488.34   38.46
   3   3  -3  502.82   63.62
   3   3  -3  505.71   45.35
   3   3  -3  463.97   42.79
   3   3  -3  455.89   39.15
   3   3  -3  488.99   41.42
  -3   3   3  467.19   53.21
  -3   3   3  457.63   42.25
  -3   3   3  466.98   61.22
  -3   3   3  735.16   50.40
   3  -3  -3  417.75   36.43
   3  -3  -3  374.33   27.90
  -3  -3   3  400.68   71.44
  -3  -3   3  378.44   26.34
  -3  -3   3  421.42   40.77
  -3  -3   3  505.40   43.72
  -3  -3   3  399.93   19.21
  -3  -3   3  437.15   42.80
   3  -3  -3  405.37   26.84
   3  -3  -3  359.47   45.08
   3  -3  -3  421.33   41.39
   3  -3  -3  426.95   41.93
   3   3  -2  647.14   52.97
   3   3  -2  657.41   49.57
   3   3  -2  698.19   58.48
   3   3  -2  771.04   67.64
   3   3  -2  655.79   55.50
   3   3  -2  676.94   46.04
   3   3  -2  657.82   54.76
  -3   3   2  656.63   51.82
  -3   3   2  671.86   54.47
  -3   3   2  618.35   46.30
  -3   3   2  967.04   78.64
   3  -3  -2  665.60   74.61
   3  -3  -2  674.85   56.97
  -3  -3   2  493.05   78.15
  -3  -3   2  633.01   49.62
  -3  -3   2  663.23   56.08
  -3  -3   2 1189.55   80.88
  -3  -3   2  614.63   44.53
  -3  -3   2  725.16   67.78
   3  -3  -2  485.68   50.23
   3  -3  -2  690.00   52.70
   3  -3  -2  609.59   68.38
  -3  -3   2  644.32   34.94
   3   3  -1   44.20    6.89
   3   3  -1   46.44   17.35
   3   3  -1   49.61   12.13
   3   3  -1   41.94    9.80
   3   3  -1   50.47    9.80
  -3   3   1   51.08   12.50
  -3   3   1   46.97   14.63
  -3   3   1   42.93   14.51
  -3   3   1   41.24    7.64
  -3   3   1   46.37    8.68
   3  -3  -1   52.93    7.39
  -3  -3   1   50.58    9.00
  -3  -3   1   51.18    3.54
  -3  -3   1   53.64   12.83
  -3  -3   1   52.25    7.25
  -3  -3   1   22.54    6.09
   3  -3  -1   49.46    1.67
   3  -3  -1   49.51    9.05
   3  -3  -1   54.44    8.35
  -3  -3   1   47.25    7.16
   3   3   0  430.48   55.20
   3   3   0  393.92   37.39
   3   3   0  399.53   32.40
   3   3   0  415.08   30.84
  -3   3   0  385.42   28.38
  -3   3   0  411.78   33.25
  -3   3   0  363.58   24.18
  -3   3   0  350.03   23.88
  -3   3   0  397.27   42.85
  -3   3   0  383.27   33.76
  -3  -3   0  364.79   28.69
  -3  -3   0  354.82   16.89
  -3  -3   0  345.13   29.30
  -3  -3   0  331.74   40.45
  -3  -3   0  343.88   31.73
   3  -3   0  334.65   22.79
   3  -3   0  362.15   23.14
   3  -3   0  416.51   24.80
   3  -3   0  327.25   25.90
   3  -3   0  336.30   31.86
  -3  -3   0  345.81   27.04
  -3  -3   0  350.65   30.15
   3   3   1 1803.95  188.67
   3   3   1 1791.90  150.98
   3   3   1 1548.60  130.96
   3   3   1 1812.05  169.73
   3   3   1 2595.41  221.24
  -3   3  -1 1628.22  161.17
  -3   3  -1 1651.05  142.45
  -3   3  -1 1420.02  134.27
  -3   3  -1 1631.59  160.72
  -3   3  -1 1597.58  156.35
  -3   3  -1 1671.52  155.93
  -3  -3  -1 1748.33  158.78
  -3  -3  -1 1354.97  144.30
  -3  -3  -1 1804.21  165.97
  -3  -3  -1 2220.25  226.73
  -3  -3  -1 1776.00  172.21
   3  -3   1 1888.58  158.45
   3  -3   1 1842.16  174.96
   3  -3   1 1387.28  118.02
   3  -3   1 1847.89  169.95
   3  -3   1 1799.00  139.73
  -3  -3  -1 1691.61  147.52
  -3  -3  -1 1702.46  147.98
   3   3   2  839.85   61.39
   3   3   2  830.72   95.59
   3   3   2  934.55   80.11
   3   3   2  691.38   51.62
   3   3   2  817.04   55.49
  -3   3  -2  726.86   54.88
  -3   3  -2  770.15   64.67
  -3   3  -2  750.68   65.56
  -3   3  -2  710.99   77.95
  -3   3  -2  808.08   64.13
  -3  -3  -2  651.23   53.91
  -3  -3  -2  603.11   46.23
  -3  -3  -2  657.55   63.27
  -3  -3  -2  640.43   49.15
  -3  -3  -2  705.02   51.97
  -3  -3  -2  662.05   60.98
   3  -3   2  653.93   46.15
   3  -3   2  722.20   54.42
   3  -3   2  701.96   62.28
   3  -3   2  717.11   41.90
  -3  -3  -2  898.93   61.08
  -3  -3  -2  708.74   61.52
   3   3   3 1227.52  118.22
   3   3   3  991.99   82.61
   3   3   3 1191.20   88.44
   3   3   3 1183.60  105.92
  -3   3  -3 1142.16   93.11
  -3   3  -3 1130.63  104.50
   3   3   3 1170.52  104.21
  -3   3  -3 1053.33   77.70
  -3   3  -3 1130.74   98.81
  -3   3  -3  992.58   83.04
  -3   3  -3  972.87   77.03
  -3  -3  -3  989.74   79.76
  -3  -3  -3 1140.10   98.32
  -3  -3  -3  921.40   93.57
  -3  -3  -3 1319.48   91.73
   3  -3   3  946.67   69.80
   3  -3   3 1054.06  123.32
  -3  -3  -3 1036.03   79.72
  -3  -3  -3  946.26   79.15
  -3  -3  -3 1076.73   95.96
  -3  -3  -3  823.63   66.67
   3   3   4  376.23   26.85
   3   3   4  374.89   32.24
   3   3   4  387.20   27.44
  -3   3  -4  326.79   29.94
  -3   3  -4  385.23   35.46
  -3   3  -4  354.10   23.01
  -3   3  -4  370.73   26.32
   3  -3   4  332.67   59.33
   3  -3   4  382.63   36.52
  -3  -3  -4  255.84   20.09
  -3  -3  -4  310.99   25.81
  -3  -3  -4  337.61   27.85
  -3  -3  -4  343.19   36.07
  -3  -3  -4  362.30   41.54
  -3  -3  -4  346.44   24.81
   3   3   5  162.74   19.70
  -3   3  -5  140.51   20.11
  -3   3  -5  163.32   21.63
  -3  -3  -5  176.22   14.85
  -3  -3  -5  138.72   14.96
  -3  -3  -5  171.97   23.85
   3  -3   5  264.29   51.43
   3  -3   5  180.59   21.75
   3   3   6  482.58   47.57
   3  -3   6  558.86   59.13
   3   3   7  187.28   21.50
  -3   3  -7  161.48   20.49
  -3   3  -7  196.90   23.75
  -3  -3  -7  121.56   19.22
  -3  -3  -7  182.59   25.20
  -3  -3  -7  179.59   33.68
   3  -3   7  197.84   25.15
   3   3   8   30.49   13.60
  -3   3  -8   27.43    8.00
  -3   3  -8   27.86    5.50
  -3   3  -8   23.60    6.97
  -3  -3  -8   31.89    6.95
  -3  -3  -8   16.82   15.42
   3  -3   8   35.11    9.36
   3   3   9   60.25    9.75
  -3   3  -9   45.08    7.55
  -3   3  -9   53.54   14.85
   3  -3   9   54.59   10.43
  -3  -3  -9   48.84    6.91
   3   4 -11   37.75    7.81
  -3   4  11   30.80   11.10
   3  -4 -11   32.60    4.94
   3  -4 -11   30.27    9.46
  -3  -4  11   45.10    7.56
   3  -4 -11   47.54   15.23
   3   4 -10    1.96   14.55
  -3   4  10   22.01    5.66
  -3   4  10   22.58    3.77
   3  -4 -10   15.36    4.75
  -3  -4  10   16.99    7.05
  -3  -4  10   16.28    4.57
   3  -4 -10   19.82    7.12
   3  -4 -10   14.52    5.27
   3   4  -9  179.38   26.92
   3   4  -9  184.74   23.56
  -3   4   9  178.68   16.65
  -3   4   9  174.80   19.88
   3  -4  -9  187.00   17.88
  -3  -4   9  214.52   25.29
  -3  -4   9  189.13   19.01
   3  -4  -9  202.48   21.72
   3  -4  -9  205.56   23.25
   3   4  -8   93.03   18.81
   3   4  -8  102.64   17.10
  -3   4   8   97.67   12.94
   3  -4  -8   77.72   18.08
   3  -4  -8   83.76   15.01
  -3  -4   8   87.27   17.30
  -3  -4   8   86.70   15.28
   3  -4  -8   89.61   14.23
   3   4  -7  416.23   69.86
   3   4  -7  414.27   44.51
   3   4  -7  407.72   28.85
  -3   4   7  389.65   37.39
   3  -4  -7  444.01   43.99
   3  -4  -7  411.12   33.81
  -3  -4   7  445.72   65.21
  -3  -4   7  435.40   43.06
   3  -4  -7  385.46   40.66
   3   4  -6  260.81   30.36
   3   4  -6  259.63   30.50
   3   4  -6  249.55   29.32
   3   4  -6  237.88   14.32
   3   4  -6  212.33   15.40
   3   4  -6  221.63   22.52
   3   4  -6  232.27   17.46
  -3   4   6  258.57   28.32
   3   4  -6  248.79   28.23
  -3   4   6  228.39   24.22
  -3   4   6  254.34   24.60
   3  -4  -6  205.82   19.07
   3  -4  -6  230.23   26.96
   3  -4  -6  210.91   27.76
  -3  -4   6  208.67   27.17
  -3  -4   6  207.78   42.30
   3  -4  -6  193.79   20.52
  -3  -4   6  215.67   23.79
   3  -4  -6  182.68   15.03
  -3  -4   6  212.97   24.09
   3   4  -5 1340.26  158.23
   3   4  -5 1297.59  104.33
   3   4  -5 1317.64  122.94
   3   4  -5 1357.81  127.83
   3   4  -5 1308.97  121.97
   3   4  -5 1346.39  129.32
   3   4  -5 1231.18  115.19
   3   4  -5 1264.33  106.51
  -3   4   5 1165.09   89.19
  -3   4   5 1341.43  120.70
  -3   4   5 1154.90  116.08
  -3   4   5 1673.66  155.73
   3  -4  -5 1253.39  111.60
   3  -4  -5 1420.49  113.39
  -3  -4   5 1385.67  132.14
  -3  -4   5 1340.71  123.03
  -3  -4   5 1422.63  122.28
  -3  -4   5 1256.18   99.37
   3  -4  -5 1373.10  135.55
   3  -4  -5 1371.56  103.15
   3  -4  -5 1378.56  124.46
   3  -4  -5 1152.52  116.58
  -3  -4   5 1404.81  133.63
   3   4  -4 2066.66  228.40
   3   4  -4 1914.30  166.33
   3   4  -4 2004.86  180.56
   3   4  -4 1997.28  192.83
   3   4  -4 2036.24  198.63
   3   4  -4 1794.92  197.43
   3   4  -4 1963.05  192.59
   3   4  -4 1997.04  224.59
  -3   4   4 2268.01  189.21
  -3   4   4 2181.95  259.95
  -3   4   4 1938.40  182.27
  -3   4   4 1841.56  154.93
  -3   4   4 1957.49  240.68
   3  -4  -4 1717.77  158.66
  -3  -4   4 1844.08  186.26
  -3  -4   4 1840.98  177.67
  -3  -4   4 1694.25  171.49
  -3  -4   4 1982.74  227.88
  -3  -4   4 1773.76  184.85
  -3  -4   4 1694.88  131.65
   3  -4  -4 2164.92  200.33
   3  -4  -4 1735.10  167.20
   3  -4  -4 1523.89  148.79
   3  -4  -4 1617.95  210.81
   3  -4  -4 1873.95  186.88
   3   4  -3 1155.44   87.62
   3   4  -3 1077.94   96.92
   3   4  -3 1085.39  100.12
   3   4  -3 1130.39   99.80
   3   4  -3 1138.33  132.77
   3   4  -3 1161.10  140.64
   3   4  -3 1105.08  116.06
  -3   4   3 1624.95  125.41
  -3   4   3 1179.48  108.43
  -3   4   3 1046.29   90.05
  -3   4   3 1123.74  123.24
   3  -4  -3 1175.44  104.84
   3  -4  -3 1108.87   78.97
  -3  -4   3 1165.98  105.04
  -3  -4   3 1060.57   82.95
  -3  -4   3  973.88  103.42
  -3  -4   3 1422.36  122.35
  -3  -4   3 1201.78  111.37
   3  -4  -3 1132.90  105.54
   3  -4  -3 1145.25   99.38
   3  -4  -3  903.22   79.15
   3  -4  -3  948.60   83.06
   3   4  -2 2123.49  201.67
   3   4  -2 2079.19  197.27
   3   4  -2 2369.33  236.11
   3   4  -2 2067.38  185.45
  -3   4   2 3110.49  291.89
  -3   4   2 2002.95  195.67
  -3   4   2 2067.29  196.82
  -3   4   2 2045.96  197.68
   3  -4  -2 1798.85  154.49
   3  -4  -2 2003.59  227.93
   3  -4  -2 1975.36  165.81
  -3  -4   2 2047.02  197.58
  -3  -4   2 1913.20  175.95
  -3  -4   2 1552.09  153.53
  -3  -4   2 1940.95  182.49
  -3  -4   2 2493.94  219.07
  -3  -4   2 2136.96  220.56
   3  -4  -2 2407.90  198.76
   3  -4  -2 1889.01  157.18
   3  -4  -2 1888.19  182.55
   3  -4  -2 2001.62  191.71
   3   4  -1  842.26   73.48
   3   4  -1  938.78   85.93
   3   4  -1  757.41   69.53
   3   4  -1  831.30   66.62
   3   4  -1  878.77   67.96
  -3   4   1  791.10   91.35
  -3   4   1  836.31   68.52
   3   4  -1  841.95   73.25
  -3   4   1  817.66   94.83
   3  -4  -1  895.11   75.49
  -3  -4   1  889.70   58.29
  -3  -4   1  859.46   68.61
  -3  -4   1  941.78   74.18
  -3  -4   1 1096.29   74.14
  -3  -4   1 1045.35   98.26
  -3  -4   1  891.65   89.20
   3  -4  -1  902.50   83.86
   3  -4  -1  918.68   73.90
   3   4   0 2614.08  264.30
   3   4   0 2594.64  275.95
   3   4   0 2766.68  317.36
  -3   4   0 2432.25  274.45
  -3   4   0 2457.72  226.91
  -3   4   0 2599.29  258.20
  -3   4   0 2674.29  271.54
  -3   4   0 2206.35  213.40
   3  -4   0 3527.37  320.16
  -3  -4   0 2496.03  247.97
  -3  -4   0 2508.72  253.36
  -3  -4   0 2500.07  254.50
  -3  -4   0 2492.89  244.61
  -3  -4   0 2581.13  347.30
  -3  -4   0 2503.96  254.08
   3  -4   0 2459.38  292.49
   3  -4   0 2557.91  248.59
   3  -4   0 2372.88  235.70
   3  -4   0 2478.16  248.37
  -3  -4   0 2642.41  256.80
   3   4   1 1877.95  165.99
   3   4   1 1907.25  171.45
   3   4   1 1917.41  159.30
   3   4   1 1633.82  131.02
   3   4   1 1881.63  166.37
  -3   4  -1 1477.13  135.69
  -3   4  -1 1790.43  152.75
  -3   4  -1 1603.37  158.12
  -3   4  -1 1789.78  162.29
  -3   4  -1 1632.48  145.84
  -3  -4  -1 1484.03  132.98
  -3  -4  -1 1640.76  140.18
  -3  -4  -1 1508.09  140.93
  -3  -4  -1 1511.18  149.02
  -3  -4  -1 1259.99  168.62
  -3  -4  -1 1487.67  138.72
   3  -4   1 1578.96  149.10
   3  -4   1 1542.01  116.22
   3  -4   1 1576.57  130.09
   3  -4   1 1578.79  137.43
  -3  -4  -1 1557.85  145.91
   3   4   2  708.41   52.72
   3   4   2  839.83   65.76
   3   4   2  844.60   97.65
   3   4   2  824.63   60.13
  -3   4  -2  717.89   53.47
  -3   4  -2  816.05   70.97
  -3   4  -2  830.84   73.62
  -3   4  -2  779.74   68.05
  -3   4  -2  785.92   69.10
  -3  -4  -2  754.19   62.96
  -3  -4  -2  805.89   56.42
  -3  -4  -2  821.32   90.56
  -3  -4  -2  807.66   72.33
  -3  -4  -2  811.32   92.82
  -3  -4  -2  691.58   50.14
   3  -4   2  770.09   56.05
   3  -4   2  819.51   70.57
   3  -4   2  806.38   70.86
  -3  -4  -2 1042.21   69.25
  -3  -4  -2  756.07   73.26
   3   4   3  453.48   41.44
   3   4   3  490.52   48.88
   3   4   3  388.29   29.73
   3   4   3  481.09   32.51
   3   4   3  460.07   33.89
  -3   4  -3  432.49   43.56
  -3   4  -3  384.90   28.90
  -3   4  -3  428.31   27.81
  -3   4  -3  443.21   35.29
  -3   4  -3  440.19   37.71
  -3  -4  -3  362.67   35.15
  -3  -4  -3  334.78   28.06
  -3  -4  -3  392.37   23.02
  -3  -4  -3  314.38   38.32
  -3  -4  -3  462.21   30.80
  -3  -4  -3  371.95   32.22
   3  -4   3  367.58   37.13
   3  -4   3  357.38   37.32
   3  -4   3  422.68   31.69
   3  -4   3  321.06   23.20
  -3  -4  -3  325.00   30.17
   3   4   4  514.49   39.10
  -3   4  -4  537.06   44.42
  -3   4  -4  517.35   46.33
  -3   4  -4  437.85   35.24
  -3   4  -4  440.42   34.89
  -3   4  -4  493.67   32.70
   3  -4   4  399.93   44.14
  -3  -4  -4  406.16   49.93
  -3  -4  -4  401.35   42.00
  -3  -4  -4  402.11   35.96
  -3  -4  -4  368.67   32.63
  -3  -4  -4  374.27   26.32
   3  -4   4  395.64   26.59
   3  -4   4  440.07   43.29
   3   4   5  491.58   42.98
  -3   4  -5  484.19   44.91
  -3   4  -5  488.70   47.85
   3  -4   5  539.33   59.47
  -3  -4  -5  440.32   39.92
  -3  -4  -5  531.43   57.61
  -3  -4  -5  484.12   72.55
   3  -4   5  524.95   50.27
  -3  -4  -5  421.73   38.29
   3   4   6  361.86   32.51
  -3   4  -6  354.31   52.17
  -3   4  -6  383.57   34.51
   3  -4   6  351.65   41.03
  -3  -4  -6  258.54   21.05
  -3  -4  -6  284.60   36.53
  -3  -4  -6  323.68   51.42
   3   4   7  160.96   18.78
  -3   4  -7  163.07   20.83
  -3   4  -7  147.05   17.08
   3  -4   7  166.31   23.15
  -3  -4  -7  158.13   38.17
  -3  -4  -7  155.64   18.26
   3   4   8   10.37    7.12
  -3   4  -8    8.91    5.83
  -3   4  -8    7.46    4.51
  -3   4  -8    5.53    3.30
  -3  -4  -8    6.56    8.35
  -3  -4  -8    6.97    3.53
   3  -4   8   10.05    5.10
  -3  -4  -8    3.49    1.95
   3   4   9   50.83    8.26
  -3   4  -9   32.07    4.86
  -3   4  -9   49.89    8.14
   3  -4   9   49.90    9.16
  -3  -4  -9   44.98    6.06
   3   5 -11    5.47    4.71
   3   5 -11    7.77    3.65
  -3   5  11    7.79    6.06
   3  -5 -11    3.65    2.05
   3  -5 -11    7.31    7.64
  -3  -5  11    8.43    3.95
  -3  -5  11    7.42    4.18
   3  -5 -11    5.81    2.64
   3   5 -10   41.20    8.79
  -3   5  10   42.93    8.37
   3   5 -10    8.26   18.47
   3  -5 -10   -5.79   15.80
   3  -5 -10   44.80    9.34
  -3  -5  10   46.86   17.12
  -3  -5  10   44.75    7.19
   3  -5 -10   33.43    5.51
   3   5  -9   50.23   12.48
   3   5  -9   49.64   10.87
  -3   5   9   45.42    6.64
  -3   5   9   46.42   10.08
   3  -5  -9   50.17   10.52
  -3  -5   9   55.63   12.22
  -3  -5   9   47.88    9.44
   3  -5  -9   40.03    6.34
   3  -5  -9   47.82   10.29
   3   5  -8   17.00   15.95
  -3   5   8   15.48    6.17
   3   5  -8   18.96    9.93
   3  -5  -8   24.68    8.51
   3  -5  -8   22.64    8.09
  -3  -5   8   29.36    9.78
  -3  -5   8   28.28    9.02
   3  -5  -8   27.66    7.39
   3   5  -7   33.35    9.74
   3   5  -7   31.41   17.32
   3   5  -7   23.27    3.83
  -3   5   7   30.58    7.37
   3  -5  -7   18.50    4.59
   3  -5  -7   19.30    9.16
   3  -5  -7   25.22   16.60
  -3  -5   7   29.74    9.63
  -3  -5   7   30.54    9.42
   3  -5  -7   22.26    6.67
   3   5  -6   85.29   15.83
   3   5  -6   78.24   16.11
   3   5  -6   70.02    6.90
   3   5  -6   70.97    9.97
  -3   5   6   88.06   15.43
   3  -5  -6   67.46    6.19
   3  -5  -6   99.40   15.46
   3  -5  -6   78.05    7.76
  -3  -5   6   90.35   26.17
  -3  -5   6   87.42   28.15
  -3  -5   6   85.13   14.65
   3  -5  -6   92.81   15.65
   3   5  -5  225.33   24.39
   3   5  -5  244.72   40.76
   3   5  -5  238.23   41.55
   3   5  -5  231.63   25.20
   3   5  -5  209.06   24.67
   3   5  -5  205.34   14.56
  -3   5   5  199.03   24.63
  -3   5   5  224.42   21.94
   3   5  -5  210.70   14.44
   3  -5  -5  174.70   25.56
   3  -5  -5  155.59   13.08
   3  -5  -5  176.18   21.43
  -3  -5   5  180.00   19.27
  -3  -5   5  164.83   13.39
  -3  -5   5  185.52   25.90
  -3  -5   5  192.01   22.34
  -3  -5   5  179.19   25.29
   3  -5  -5  176.52   11.97
   3   5  -4  153.97   11.70
   3   5  -4  161.56   18.56
   3   5  -4  149.57   18.92
   3   5  -4  161.39   19.90
   3   5  -4  154.08   18.96
   3   5  -4  143.28   16.11
   3   5  -4  146.18   12.84
  -3   5   4  161.37   13.79
  -3   5   4  149.58   17.02
   3  -5  -4  124.66   16.53
   3  -5  -4  148.83   14.17
   3  -5  -4   99.20   22.69
   3  -5  -4  128.87   21.93
  -3  -5   4  115.85   21.98
  -3  -5   4  123.60   19.30
  -3  -5   4  132.47   20.41
  -3  -5   4  144.14   19.81
  -3  -5   4  138.71   20.08
   3  -5  -4  111.34   10.04
   3  -5  -4  124.56   18.48
   3   5  -3  168.48   14.19
   3   5  -3  167.36   19.82
   3   5  -3  178.00   23.87
   3   5  -3  172.75   29.56
  -3   5   3  148.06   14.87
  -3   5   3  170.73   23.39
  -3   5   3  177.56   33.74
  -3   5   3  221.51   18.31
   3   5  -3  163.67   20.61
   3  -5  -3  183.15   37.47
   3  -5  -3  344.27   27.03
  -3  -5   3  199.07   38.40
  -3  -5   3  175.65   15.25
  -3  -5   3  199.25   19.44
  -3  -5   3  193.98   42.74
  -3  -5   3  143.31   20.45
   3  -5  -3  141.35    8.78
   3  -5  -3  178.43    9.18
   3  -5  -3  192.39   20.66
   3  -5  -3  175.87   17.27
   3   5  -2   33.51   23.35
   3   5  -2   32.96    8.94
   3   5  -2   30.09    6.60
  -3   5   2   31.02    9.96
  -3   5   2   32.00    9.69
  -3   5   2   31.35    9.37
  -3   5   2   -2.23   12.71
   3  -5  -2   37.14    2.97
   3  -5  -2   37.21    2.58
   3  -5  -2   40.87    9.16
  -3  -5   2   36.00    5.93
  -3  -5   2   38.89    7.23
  -3  -5   2   36.73    8.31
  -3  -5   2   41.04    9.38
  -3  -5   2   41.48    5.16
  -3  -5   2   47.44   13.15
   3  -5  -2   39.34    2.29
   3  -5  -2   36.53    2.05
   3  -5  -2   38.74    9.29
   3  -5  -2   35.17    9.66
   3   5  -1  986.57   82.14
   3   5  -1  970.80   75.75
   3   5  -1 1014.59   77.60
  -3   5   1  929.80  104.46
  -3   5   1  940.98   79.27
  -3   5   1 1011.94   76.27
   3  -5  -1  812.93   73.94
  -3  -5   1  786.67   67.27
   3  -5  -1  820.31   65.34
  -3  -5   1  761.52   65.41
  -3  -5   1  821.23   68.09
  -3  -5   1  819.60   55.79
  -3  -5   1  901.09   93.33
  -3  -5   1  845.17   54.16
   3  -5  -1  858.75   53.07
   3  -5  -1  825.61   71.69
   3   5   0 2444.78  284.23
   3   5   0 2464.86  264.71
   3   5   0 2798.47  295.98
  -3   5   0 2121.62  301.05
  -3   5   0 2477.77  251.25
  -3   5   0 2439.83  242.80
  -3   5   0 1640.25  173.32
   3  -5   0 4721.07  413.86
   3  -5   0 2263.16  242.03
  -3  -5   0 2436.77  242.78
  -3  -5   0 2426.80  242.24
  -3  -5   0 2477.03  244.12
  -3  -5   0 2428.73  230.44
  -3  -5   0 2629.58  247.81
  -3  -5   0 2447.01  240.08
  -3  -5   0 2427.11  271.49
   3  -5   0 2433.88  215.76
   3  -5   0 2435.18  246.78
   3  -5   0 2312.39  256.79
   3  -5   0 2225.17  209.08
   3   5   1  702.92   58.58
   3   5   1  710.48   51.78
   3   5   1  588.93   36.64
   3   5   1  705.04   56.36
  -3   5  -1  581.66   64.42
  -3   5  -1  664.20   78.85
  -3   5  -1  666.41   50.88
  -3   5  -1  706.43   71.25
  -3   5  -1  573.92   42.58
   3  -5   1  613.93   39.82
  -3  -5  -1  607.16   52.57
  -3  -5  -1  608.37   48.86
  -3  -5  -1  624.49   51.53
  -3  -5  -1  604.77   42.46
  -3  -5  -1  703.28   47.58
  -3  -5  -1  539.33   51.08
   3  -5   1  614.64   61.57
   3  -5   1  632.51   55.36
   3  -5   1  880.51   63.89
   3  -5   1  627.54   49.17
   3  -5   1  587.45   34.19
  -3  -5  -1  620.45   54.36
   3   5   2  114.00   10.03
   3   5   2  138.23   25.17
   3   5   2  102.99   10.21
  -3   5  -2   97.42   12.86
  -3   5  -2   99.44   14.14
  -3   5  -2  102.14   15.94
  -3   5  -2   83.22    6.86
   3   5   2  104.99   12.56
  -3   5  -2  100.03    9.48
  -3  -5  -2   81.98   12.25
  -3  -5  -2   84.67   20.55
  -3  -5  -2   79.85   10.53
  -3  -5  -2   83.22    6.47
   3  -5   2   90.84   14.87
  -3  -5  -2   66.94    5.94
   3  -5   2   82.36    9.53
   3  -5   2  117.35    8.55
   3  -5   2   84.25   13.95
  -3  -5  -2   84.92    8.35
  -3  -5  -2  101.57   15.16
  -3  -5  -2  109.60    8.10
   3   5   3   84.18   16.22
   3   5   3   74.54    8.51
   3   5   3   83.42    9.20
   3   5   3   80.43   10.76
  -3   5  -3   79.66   11.63
  -3   5  -3   62.24    6.54
  -3   5  -3   73.03    7.14
  -3   5  -3   77.07   11.24
  -3   5  -3   76.36   15.78
   3  -5   3   59.15    7.40
  -3  -5  -3   63.53    5.19
  -3  -5  -3   65.61   16.00
  -3  -5  -3   59.68   10.38
  -3  -5  -3   42.74    7.01
  -3  -5  -3   72.04   19.97
   3  -5   3   62.12   12.42
   3  -5   3   82.88    7.58
   3  -5   3   63.67   12.95
  -3  -5  -3   66.01   25.09
   3   5   4   99.45   11.09
  -3   5  -4  102.51   14.83
  -3   5  -4   78.02    9.25
  -3   5  -4   89.35   13.21
   3  -5   4   95.08   17.07
   3  -5   4   92.38    8.34
  -3  -5  -4   82.97   11.55
  -3  -5  -4   94.34   15.37
   3  -5   4  106.64   16.92
  -3  -5  -4   93.11   37.00
  -3  -5  -4   87.19   12.67
   3   5   5  229.14   21.98
  -3   5  -5  235.87   22.28
  -3   5  -5  237.08   28.36
   3  -5   5  233.89   29.44
  -3  -5  -5  243.22   23.30
  -3  -5  -5  204.39   30.17
  -3  -5  -5  190.13   34.55
   3  -5   5  214.91   33.16
  -3  -5  -5  213.81   48.37
   3   5   6  213.82   20.04
  -3   5  -6  214.94   24.02
  -3   5  -6  158.71   18.61
  -3  -5  -6  191.51   22.26
  -3  -5  -6  166.29   28.33
  -3  -5  -6  158.88   15.28
   3  -5   6  208.05   28.39
   3   5   7  116.20   12.85
  -3   5  -7   95.69   10.78
  -3   5  -7  126.76   26.66
  -3  -5  -7   69.23    7.30
  -3  -5  -7  160.13   27.98
  -3  -5  -7   81.49    9.58
   3  -5   7  104.97   16.93
  -3  -5  -7   95.07   12.95
   3   5   8  151.77   24.49
  -3   5  -8  150.78   15.72
  -3   5  -8  131.01   19.20
  -3   5  -8  169.01   18.17
  -3  -5  -8  106.16   10.35
  -3  -5  -8  138.18   17.51
   3  -5   8  155.73   19.12
  -3  -5  -8  140.01   14.14
   3   5   9   17.44    4.26
  -3   5  -9   12.44    4.72
  -3   5  -9    7.52    3.16
   3  -5   9   17.44    8.76
  -3  -5  -9    7.48    5.05
  -3  -5  -9   12.37    4.79
   3   6 -11   35.47   10.51
   3   6 -11   48.53    7.54
  -3   6  11   45.31    8.52
   3  -6 -11   42.09    6.78
   3  -6 -11   49.98    8.98
  -3  -6  11   40.60   10.62
  -3  -6  11   48.82    9.05
   3   6 -10   39.55   16.09
   3   6 -10   38.08    7.59
  -3   6  10   39.13    7.96
   3  -6 -10   19.20    6.36
   3  -6 -10   30.28   13.69
  -3  -6  10   29.53    7.16
  -3  -6  10   33.33   16.11
   3   6  -9   54.35   12.64
   3   6  -9   51.84   11.23
  -3   6   9   50.20    6.44
  -3   6   9   51.93   11.27
   3  -6  -9   65.80   10.76
  -3  -6   9   66.50   13.52
  -3  -6   9   63.35   11.40
   3  -6  -9   50.05    5.99
   3  -6  -9   66.53   12.16
   3   6  -8   32.06    9.03
   3   6  -8   32.88   15.25
  -3   6   8   26.91    5.55
   3  -6  -8   20.21    8.53
   3  -6  -8   18.89    6.81
   3  -6  -8   15.42    8.65
  -3  -6   8   24.61    9.63
  -3  -6   8   22.05    9.04
   3  -6  -8   16.18    3.61
   3   6  -7   21.98    8.99
   3   6  -7    9.76    3.96
   3   6  -7   18.30   15.23
  -3   6   7   16.66    6.62
   3  -6  -7   25.47    6.02
   3  -6  -7   23.54    5.88
   3  -6  -7   23.86    9.18
  -3  -6   7   33.17    9.17
  -3  -6   7   26.74    9.50
   3  -6  -7   29.48   15.71
   3   6  -6   94.20    8.61
   3   6  -6  104.43   17.07
   3   6  -6   96.27   12.71
   3   6  -6  104.25   16.63
  -3   6   6  121.54   17.28
   3  -6  -6   75.05    5.94
   3  -6  -6  102.81   17.39
   3  -6  -6   87.73   11.06
   3  -6  -6   85.04    7.21
  -3  -6   6  102.90   16.78
  -3  -6   6   96.97   18.19
  -3  -6   6   94.81   10.98
   3  -6  -6  101.19   17.17
   3   6  -5  711.76   51.99
   3   6  -5  705.52   62.70
   3   6  -5  749.30   65.45
   3   6  -5  730.65   68.22
   3   6  -5  778.30   59.69
   3   6  -5  657.80   53.84
  -3   6   5  710.68   62.17
   3   6  -5  752.72   66.70
   3  -6  -5  535.37   49.02
   3  -6  -5  621.11   40.39
   3  -6  -5  651.37   64.92
   3  -6  -5  676.94   60.90
  -3  -6   5  666.09   96.92
  -3  -6   5  661.71   66.42
  -3  -6   5  749.13   65.22
  -3  -6   5  626.64   46.71
  -3  -6   5  652.31   58.30
   3  -6  -5  592.27   40.64
   3   6  -4  583.76   53.38
   3   6  -4  658.84   58.15
   3   6  -4  595.43   55.09
   3   6  -4  627.07   58.48
   3   6  -4  571.29   52.69
   3   6  -4  571.08   42.01
  -3   6   4  587.81   53.58
   3   6  -4  604.92   45.48
  -3   6   4  632.25   39.87
   3  -6  -4  804.36   46.86
   3  -6  -4  644.10   47.08
   3  -6  -4  610.70   39.02
   3  -6  -4  695.23   57.95
  -3  -6   4  712.91   64.22
  -3  -6   4  745.00   67.02
   3  -6  -4  664.11   56.33
   3  -6  -4  660.19   62.88
  -3  -6   4  557.11   89.82
   3   6  -3  418.79   31.36
   3   6  -3  402.28   36.85
   3   6  -3  385.80   35.63
   3   6  -3  431.50   44.39
   3   6  -3  431.36   48.79
  -3   6   3  403.40   39.23
  -3   6   3  507.31   35.85
  -3   6   3  393.54   41.65
   3  -6  -3  435.35   42.77
   3  -6  -3  427.13   39.72
   3  -6  -3  423.54   24.31
  -3  -6   3  408.93   32.23
  -3  -6   3  449.81   41.60
  -3  -6   3  480.48   51.25
   3  -6  -3  433.26   39.06
  -3  -6   3  382.43   49.87
   3  -6  -3  395.80   21.91
   3   6  -2 2494.97  240.77
   3   6  -2 2426.82  239.22
   3   6  -2 2394.98  228.86
  -3   6   2 2425.98  245.26
  -3   6   2 2674.69  256.38
   3   6  -2 2782.94  288.78
  -3   6   2 2440.70  291.56
   3  -6  -2 1755.66  147.42
   3  -6  -2 2439.27  286.40
   3  -6  -2 2359.58  199.27
  -3  -6   2 2329.94  226.05
  -3  -6   2 2286.94  210.64
  -3  -6   2 2472.17  242.61
  -3  -6   2 1910.93  174.72
  -3  -6   2 2448.02  315.97
   3  -6  -2 2369.15  198.32
   3  -6  -2 2397.72  237.59
   3  -6  -2 2282.37  229.27
  -3  -6   2 2323.37  227.65
   3   6  -1  625.48   49.35
   3   6  -1  641.12   48.26
  -3   6   1  678.56   47.09
  -3   6   1  614.69   53.02
  -3   6   1  603.03   74.76
   3  -6  -1  513.25   48.39
   3  -6  -1  540.79   46.99
   3  -6  -1  500.47   57.43
  -3  -6   1  518.12   29.36
  -3  -6   1  537.61   45.37
  -3  -6   1  511.64   43.79
  -3  -6   1  571.44   43.87
  -3  -6   1  483.82   26.44
  -3  -6   1  587.68   64.67
   3  -6  -1  594.30   30.31
   3  -6  -1  487.48   92.97
   3  -6  -1  550.93   49.92
   3   6   0  888.12   67.90
   3   6   0  968.82   95.98
  -3   6   0  899.86   75.16
  -3   6   0  571.54   52.46
  -3   6   0  864.01   69.50
  -3   6   0  900.05   96.07
   3   6   0  925.30  102.19
   3  -6   0  743.89   49.21
  -3  -6   0  785.20   65.61
  -3  -6   0  799.76   66.48
  -3  -6   0  796.23   63.21
  -3  -6   0  807.16   71.56
  -3  -6   0  771.31   83.74
   3  -6   0  736.63   71.42
   3  -6   0  673.87   53.26
   3  -6   0  778.74   83.73
   3  -6   0  766.59   67.49
  -3  -6   0  806.76   65.19
   3   6   1   33.08    6.71
   3   6   1   32.59    9.18
  -3   6  -1   27.42   15.15
  -3   6  -1   30.11    6.86
  -3   6  -1   28.45   10.90
  -3   6  -1   50.78   13.25
  -3  -6  -1   33.07    8.06
  -3  -6  -1   37.24    8.51
  -3  -6  -1   33.69    6.94
  -3  -6  -1   34.01    4.23
  -3  -6  -1   37.84    4.12
  -3  -6  -1   36.59    7.86
  -3  -6  -1   34.63    7.28
   3  -6   1   49.49   11.04
   3  -6   1   33.01    3.16
   3  -6   1   43.33   15.70
   3  -6   1   33.75    7.33
   3   6   2  295.31   25.36
   3   6   2  367.80   22.74
   3   6   2  287.11   26.59
   3   6   2  286.05   21.55
  -3   6  -2  212.10   12.82
  -3   6  -2  278.20   25.95
  -3   6  -2  292.00   38.87
  -3   6  -2  289.09   29.72
  -3   6  -2  291.48   21.48
   3  -6   2  217.26   19.54
  -3  -6  -2  216.56   20.72
  -3  -6  -2  204.11   12.12
  -3  -6  -2  208.08   20.37
  -3  -6  -2  217.30   15.74
  -3  -6  -2  208.71   22.83
   3  -6   2  245.66   26.85
   3  -6   2  246.87   15.10
   3  -6   2  227.41   23.33
   3  -6   2  222.22   24.11
  -3  -6  -2  221.62   24.82
   3   6   3  504.53   36.78
   3   6   3  536.00   40.95
  -3   6  -3  517.56   46.37
  -3   6  -3  493.09   36.87
  -3   6  -3  385.92   26.57
  -3   6  -3  606.52   52.36
   3  -6   3  496.22   45.84
   3  -6   3  463.58   43.99
  -3  -6  -3  452.98   42.61
  -3  -6  -3  483.65   57.44
   3  -6   3  556.49   34.98
   3  -6   3  462.94   35.59
  -3  -6  -3  462.73   54.51
   3  -6   3  555.34   43.65
   3   6   4   67.61    8.01
  -3   6  -4   46.89    6.03
  -3   6  -4   71.78   11.88
   3  -6   4   73.34   14.28
  -3  -6  -4   63.90   18.13
  -3  -6  -4   63.33   21.15
   3  -6   4   64.18    7.62
   3  -6   4   64.13   14.03
  -3  -6  -4   57.15   16.66
   3   6   5  614.14   49.73
  -3   6  -5  505.40   43.42
  -3   6  -5  621.56   46.74
  -3   6  -5  634.63   60.41
   3  -6   5  620.52   68.44
   3  -6   5  725.54   68.19
  -3  -6  -5  640.40   92.10
  -3  -6  -5  609.11   76.39
   3  -6   5  705.20   50.29
  -3  -6  -5  639.80   63.91
  -3  -6  -5  569.05   60.69
   3   6   6   61.80    8.81
  -3   6  -6   53.36    7.34
   3  -6   6   63.59   15.03
  -3  -6  -6   56.70   11.27
  -3  -6  -6   51.23   16.61
  -3  -6  -6   48.37    8.47
  -3  -6  -6   81.34   23.33
   3  -6   6   59.76   13.17
   3   6   7   42.88    7.04
  -3   6  -7   31.27    5.27
  -3   6  -7   48.97   17.10
  -3  -6  -7   37.05    7.51
  -3  -6  -7   33.63    8.96
  -3  -6  -7   26.09    4.73
   3  -6   7   40.15   10.32
  -3  -6  -7   33.67    6.32
   3   6   8   75.63   15.25
  -3   6  -8   78.66   11.97
  -3  -6  -8   51.63    7.67
   3  -6   8   77.52   12.27
  -3  -6  -8   68.74   11.18
  -3  -6  -8   69.95    8.70
  -3   6  -9    1.16    2.33
  -3   6  -9    0.89    1.69
   3  -6   9    1.37    2.13
  -3  -6  -9    1.28    2.13
   3   7 -11   84.77   12.13
   3   7 -11   83.36    9.22
  -3   7  11   88.04   11.67
   3  -7 -11   80.08   11.28
  -3  -7  11   79.10   15.55
   3  -7 -11   69.82    9.82
  -3  -7  11   87.27   12.40
   3   7 -10  202.10   36.43
   3   7 -10  198.60   20.03
  -3   7  10  202.14   22.69
   3  -7 -10  197.93   34.03
   3  -7 -10  201.14   21.48
  -3  -7  10  211.06   22.01
  -3  -7  10  214.78   25.21
   3   7  -9   79.62   13.99
   3   7  -9   81.19   12.49
  -3   7   9   72.75   13.72
   3  -7  -9   67.73   19.24
   3  -7  -9   73.93   14.65
  -3  -7   9   69.91   14.04
  -3  -7   9   82.65   26.86
   3   7  -8   68.56   13.38
   3   7  -8   52.68    6.61
   3   7  -8   69.53   22.79
  -3   7   8   61.83    8.30
   3  -7  -8   66.04   14.42
   3  -7  -8   63.99   14.59
  -3  -7   8   68.25   15.49
  -3  -7   8   72.17   15.17
   3  -7  -8   63.67   10.50
   3   7  -7   55.47   13.35
   3   7  -7   53.26   20.63
   3   7  -7   42.53    6.83
  -3   7   7   48.40    9.43
   3  -7  -7   42.37   14.04
   3  -7  -7   55.36    8.83
  -3  -7   7   51.82   14.28
  -3  -7   7   44.43    6.69
   3  -7  -7   45.81   12.83
  -3  -7   7   46.94   13.67
   3   7  -6  222.17   26.27
   3   7  -6  200.09   24.46
  -3   7   6  259.85   27.17
   3  -7  -6  144.67   16.96
   3  -7  -6  193.88   44.67
  -3  -7   6  180.59   25.92
  -3  -7   6  173.94   27.14
  -3  -7   6  178.49   18.54
   3  -7  -6  181.42   40.78
   3   7  -5  809.46   62.58
   3   7  -5  730.12   57.08
   3   7  -5  813.41   71.97
   3   7  -5  849.71   75.63
   3   7  -5  765.79   64.39
   3   7  -5  813.65   78.12
  -3   7   5  798.43   72.97
   3  -7  -5  650.12   57.05
   3  -7  -5  794.42   75.90
  -3  -7   5  775.52   78.21
  -3  -7   5  767.64   59.32
  -3  -7   5  779.39  106.82
  -3  -7   5  814.33   96.55
   3  -7  -5  831.48   74.00
   3   7  -4   64.33    7.99
   3   7  -4   61.88   10.05
   3   7  -4   72.30   11.44
   3   7  -4   56.12    6.09
  -3   7   4   67.00    4.63
  -3   7   4   63.76   21.23
   3  -7  -4   57.61   10.71
   3  -7  -4   59.78   11.22
  -3  -7   4   42.89   11.74
  -3  -7   4   60.90   13.44
  -3  -7   4   61.78   14.37
   3  -7  -4   56.40    5.58
   3  -7  -4   56.09   12.54
   3   7  -3  213.36   18.00
   3   7  -3  304.89   38.29
   3   7  -3  124.27   21.10
   3   7  -3  217.14   28.23
   3   7  -3  215.30   17.36
   3   7  -3  194.22   19.35
  -3   7   3  207.97   23.83
  -3   7   3  242.63   17.74
   3  -7  -3  199.79   23.22
   3  -7  -3  199.70   13.17
   3  -7  -3  203.63   21.83
  -3  -7   3  189.00   17.22
  -3  -7   3  218.83   23.45
  -3  -7   3  232.23   32.48
   3  -7  -3  211.24   22.57
  -3  -7   3  198.77   18.47
   3   7  -2  229.59   28.08
   3   7  -2  195.65   18.33
   3   7  -2  198.31   20.86
   3   7  -2  195.10   17.75
  -3   7   2  232.22   18.90
  -3   7   2  194.16   22.29
  -3   7   2  197.08   23.78
   3  -7  -2  173.69   20.42
   3  -7  -2  171.63   20.42
   3  -7  -2  162.16   20.09
  -3  -7   2  188.05   30.57
  -3  -7   2  204.43   32.04
  -3  -7   2  176.06   30.82
  -3  -7   2  167.78   11.78
  -3  -7   2  170.36   18.76
   3   7  -1  474.69   38.38
   3   7  -1  472.48   36.36
  -3   7   1  451.32   40.87
  -3   7   1  451.90   57.81
  -3   7   1  541.81   35.21
   3  -7  -1  358.02   27.84
  -3  -7   1  449.99   32.57
   3  -7  -1  420.75   36.92
  -3  -7   1  409.97   21.46
  -3  -7   1  408.66   34.65
  -3  -7   1  353.68   17.76
  -3  -7   1  517.42   92.50
  -3  -7   1  427.95   36.07
   3  -7  -1  439.95   38.61
   3  -7  -1  403.77   37.14
   3   7   0  121.39   14.06
   3   7   0  128.78   25.23
  -3   7   0  122.91   26.20
  -3   7   0  121.99   16.10
  -3   7   0  141.81   25.71
   3  -7   0  109.88   15.23
   3  -7   0  113.00   24.14
  -3  -7   0  115.21   13.84
  -3  -7   0  104.37   18.98
  -3  -7   0   89.17   34.70
  -3  -7   0  116.37    9.66
  -3  -7   0  112.18   25.15
  -3  -7   0  106.61   13.63
   3  -7   0  103.99   17.56
   3   7   1  127.94   15.57
   3   7   1  128.98   12.31
   3   7   1  140.23   14.63
  -3   7  -1  126.14   21.49
  -3   7  -1  120.21   12.46
  -3   7  -1   93.53    9.37
  -3   7  -1  114.75   23.57
  -3  -7  -1   81.38   12.08
  -3  -7  -1   80.05   12.64
  -3  -7  -1   79.31   10.16
  -3  -7  -1   80.25   10.67
  -3  -7  -1   97.65    6.88
  -3  -7  -1   68.32   19.09
  -3  -7  -1   94.31   14.26
   3  -7   1   83.60   12.46
   3  -7   1   80.72   13.79
   3  -7   1   84.08   16.93
   3   7   2   14.24    6.39
   3   7   2   16.66    5.16
  -3   7  -2   12.86    8.94
  -3   7  -2   15.94    8.13
   3   7   2   17.40   12.13
  -3   7  -2   14.69   10.48
   3  -7   2   17.45    5.55
   3  -7   2   23.78   11.39
  -3  -7  -2   17.77    6.83
  -3  -7  -2   17.62    4.75
  -3  -7  -2   14.09    6.20
  -3  -7  -2   16.54    6.08
  -3  -7  -2   14.34    5.55
   3  -7   2   18.46    7.41
   3  -7   2   14.55    5.25
   3   7   3  101.00    8.56
  -3   7  -3  116.14   26.45
   3  -7   3   58.42    9.51
   3  -7   3   55.76   12.51
   3  -7   3   61.96   12.56
  -3  -7  -3   92.58   15.18
  -3  -7  -3   55.86   12.37
  -3  -7  -3   58.21   10.10
   3  -7   3   72.44   11.78
  -3  -7  -3   57.66   10.98
   3   7   4  136.26   12.43
  -3   7  -4  153.43   20.39
   3  -7   4  130.73   13.81
   3  -7   4  126.46   20.49
  -3  -7  -4  135.67   25.75
  -3  -7  -4  115.63   28.08
  -3  -7  -4  134.80   28.53
   3  -7   4  146.37   21.91
   3   7   5  388.63   30.48
  -3   7  -5  410.81   41.01
  -3   7  -5  379.67   29.67
   3  -7   5  339.87   44.70
   3  -7   5  409.85   45.16
  -3  -7  -5  351.50   41.17
  -3  -7  -5  534.53   46.16
  -3  -7  -5  331.20   59.03
   3  -7   5  395.46   30.33
  -3  -7  -5  331.31   54.77
   3   7   6  196.55   16.77
  -3   7  -6  243.47   25.53
   3  -7   6  197.19   25.30
  -3  -7  -6  175.36   21.31
  -3  -7  -6  171.60   18.56
  -3  -7  -6  172.85   22.45
  -3  -7  -6  173.78   20.55
   3  -7   6  193.75   27.34
   3   7   7   22.10    5.12
   3  -7   7   28.67    8.33
  -3  -7  -7   21.28    5.73
  -3  -7  -7   28.12    6.06
  -3  -7  -7   20.01    4.54
  -3  -7  -7   22.32    6.90
   3   7   8   17.96    7.03
  -3   7  -8   14.97    6.12
  -3   7  -8   10.66    5.82
  -3  -7  -8   17.55    3.92
  -3  -7  -8    7.79    5.38
  -3  -7  -8   16.32    6.84
   3  -7   8   20.89   10.06
   3   8 -11   61.70    9.35
  -3   8  11   70.21   10.40
   3  -8 -11   64.91    9.28
   3  -8 -11   63.36    9.22
  -3  -8  11   66.90   15.20
  -3  -8  11   75.53   11.31
   3   8 -10   33.29    8.06
   3   8 -10   33.53    6.83
  -3   8  10   35.42    9.42
   3  -8 -10   37.92    7.65
   3  -8 -10   41.66    8.73
  -3  -8  10   39.18    8.95
  -3  -8  10   45.65   10.36
   3   8  -9  115.40   15.43
   3   8  -9  118.71   14.61
  -3   8   9   57.35   16.03
   3  -8  -9  108.18   22.33
   3  -8  -9  121.92   18.12
  -3  -8   9  117.72   17.64
  -3  -8   9  125.88   32.38
   3   8  -8  211.32   24.28
   3   8  -8  176.27   15.98
  -3   8   8  201.13   24.47
   3   8  -8  204.69   37.29
   3  -8  -8  205.60   28.50
   3  -8  -8  233.07   28.31
   3  -8  -8  203.61   30.42
  -3  -8   8  243.47   48.79
  -3  -8   8  229.03   30.06
   3   8  -7  392.96   59.44
   3   8  -7  439.93   46.68
   3   8  -7  336.60   30.92
  -3   8   7  443.55   38.21
   3  -8  -7  372.38   34.23
   3  -8  -7  435.50   46.14
  -3  -8   7  444.11   49.04
  -3  -8   7  437.22   49.26
  -3  -8   7  420.08   32.89
   3  -8  -7  401.64   49.27
   3   8  -6   37.95    9.46
   3   8  -6   45.25   10.80
  -3   8   6   55.36   11.07
   3  -8  -6   38.09   22.05
   3  -8  -6   24.11    6.99
  -3  -8   6   36.60   11.99
  -3  -8   6   36.27   12.19
  -3  -8   6   32.26    7.22
  -3  -8   6   33.43    8.38
   3  -8  -6   29.62   10.51
   3   8  -5  356.13   30.78
   3   8  -5  413.44   36.80
   3  -8  -5  304.92   24.05
   3  -8  -5  348.20   54.13
   3  -8  -5  352.92   35.24
  -3  -8   5  280.45   37.93
  -3  -8   5  325.32   26.59
  -3  -8   5  351.36   61.05
  -3  -8   5  359.60   56.89
   3   8  -4  428.52   32.12
   3   8  -4  388.72   31.89
   3   8  -4  384.65   36.32
   3   8  -4  447.58   28.26
  -3   8   4  406.32   58.99
   3  -8  -4  344.98   36.22
   3  -8  -4  352.51   32.33
   3  -8  -4  343.92   34.70
  -3  -8   4  294.74   30.69
  -3  -8   4  630.31   55.77
  -3  -8   4  369.61   42.85
   3  -8  -4  399.91   29.01
  -3  -8   4  361.00   38.55
   3   8  -3  608.12   47.14
   3   8  -3  677.72   51.28
   3   8  -3  890.94   75.46
   3   8  -3  697.26   48.51
   3   8  -3  672.19   55.76
  -3   8   3  653.24   58.01
   3  -8  -3  598.50   53.23
   3  -8  -3  556.56   67.47
  -3  -8   3  523.38   40.13
  -3  -8   3  588.34   52.86
  -3  -8   3  628.69   68.42
  -3  -8   3  544.35   46.03
   3  -8  -3  528.81   51.19
   3   8  -2 1548.48  145.87
   3   8  -2 1381.95  121.70
   3   8  -2 1356.91  114.49
  -3   8   2 1383.09  128.69
   3   8  -2 1403.38  115.36
  -3   8   2 1386.50  125.83
   3  -8  -2 1291.39  115.65
   3  -8  -2 1010.89   95.55
   3  -8  -2 1334.89  117.22
  -3  -8   2 1243.50  131.36
  -3  -8   2 1277.64  111.64
  -3  -8   2 1326.42  114.33
  -3  -8   2 1494.70  153.98
  -3  -8   2 1192.90  100.09
   3  -8  -2 1215.91  101.82
   3   8  -1  216.41   22.60
   3   8  -1  216.50   21.04
  -3   8   1  271.30   18.56
  -3   8   1  199.73   22.83
  -3   8   1  211.06   24.54
   3  -8  -1  212.44   13.19
   3  -8  -1  230.97   23.03
   3  -8  -1  217.10   21.96
  -3  -8   1  243.95   26.59
  -3  -8   1  258.95   38.18
   3  -8  -1  240.79   37.96
  -3  -8   1  230.45   22.51
  -3  -8   1  220.81   21.27
   3   8   0  266.29   24.13
   3   8   0  278.98   24.59
  -3   8   0  258.77   40.56
  -3   8   0  264.24   25.52
   3  -8   0  216.03   26.73
   3  -8   0  228.53   37.23
  -3  -8   0  222.70   17.79
  -3  -8   0  232.08   21.78
  -3  -8   0  236.52   24.31
  -3  -8   0  246.33   16.58
  -3  -8   0  317.91   18.59
  -3  -8   0  202.52   31.48
  -3  -8   0  250.23   23.47
   3  -8   0  235.70   23.97
   3   8   1  225.43   24.57
   3   8   1  228.10   20.95
   3   8   1  215.52   21.83
  -3   8  -1  144.59   13.48
  -3   8  -1  214.15   33.55
  -3   8  -1  213.74   21.11
   3  -8   1  201.48   16.88
  -3  -8  -1  217.04   20.96
   3  -8   1  224.94   21.98
  -3  -8  -1  222.65   13.44
  -3  -8  -1  297.70   19.37
  -3  -8  -1  210.44   20.37
  -3  -8  -1  211.09   20.95
  -3  -8  -1  211.67   16.60
   3  -8   1  214.37   21.63
   3  -8   1  216.55   27.06
  -3  -8  -1  221.51   36.04
  -3   8  -2  176.06   27.59
  -3   8  -2  162.44   16.51
   3  -8   2  153.79   17.35
   3  -8   2  139.50   15.33
   3  -8   2  149.78   29.49
  -3  -8  -2  145.59   18.40
  -3  -8  -2  149.45   13.75
  -3  -8  -2  166.38   12.09
   3  -8   2  171.84   22.55
  -3  -8  -2  153.15   17.56
  -3   8  -3   98.78   26.33
   3  -8   3   83.06   13.87
   3  -8   3   93.79   25.15
   3  -8   3   88.29   12.18
  -3  -8  -3   84.48   13.47
  -3  -8  -3   85.12   14.85
  -3  -8  -3   83.42   10.70
   3  -8   3   95.91   14.45
  -3  -8  -3   84.18   15.91
   3   8   4  531.78   36.67
  -3   8  -4  556.07   52.04
   3  -8   4  424.56   47.72
   3  -8   4  391.73   36.48
   3  -8   4  370.44   43.67
   3   8   5   20.03    3.84
  -3   8  -5   21.27    7.26
  -3   8  -5    6.98    4.13
   3  -8   5   19.73    4.87
   3  -8   5   21.62    8.50
  -3  -8  -5    9.22    7.33
  -3  -8  -5   13.82    6.55
   3  -8   5   16.05    8.85
  -3  -8  -5   15.20    7.64
  -3  -8  -5   15.23    7.25
   3   8   6   32.06    5.35
  -3   8  -6   30.31    9.23
   3  -8   6   39.31   11.13
  -3  -8  -6   33.50    8.91
  -3  -8  -6   33.88    8.17
  -3  -8  -6   33.32    8.53
  -3  -8  -6   28.23    7.79
   3  -8   6   39.40    5.01
   3   8   7    8.24    2.75
  -3   8  -7    8.76    8.13
  -3  -8  -7    7.44    6.00
  -3  -8  -7    5.42    3.81
  -3  -8  -7    5.12    3.08
  -3  -8  -7    2.92    3.80
   3  -8   7    8.37    8.40
  -3   8  -8   96.47   13.88
  -3   8  -8  107.82   13.99
   3  -8   8   98.46   11.70
  -3  -8  -8   84.08   10.01
  -3  -8  -8   87.27    8.66
  -3   9  11   40.91    7.71
   3  -9 -11   31.81    5.95
   3  -9 -11   34.64    6.88
  -3  -9  11   35.57    6.68
  -3  -9  11   39.38    8.19
   3   9 -10   55.37    8.78
   3   9 -10   55.79    7.62
  -3   9  10   62.67   11.74
   3  -9 -10   64.07   11.18
   3  -9 -10   55.66    8.78
  -3  -9  10   62.76   11.41
  -3  -9  10   63.26   12.76
   3   9  -9   16.17    5.17
   3   9  -9    9.52    4.36
   3   9  -9   18.77    4.93
  -3   9   9   11.64    6.90
   3  -9  -9   11.88    4.50
   3  -9  -9   11.84   12.43
  -3  -9   9   11.34    7.09
  -3  -9   9   14.46    7.25
   3   9  -8  254.03   40.30
   3   9  -8  221.29   20.04
   3   9  -8  259.24   26.18
   3  -9  -8  261.58   23.21
   3  -9  -8  297.06   32.83
   3  -9  -8  262.19   33.11
  -3  -9   8  306.66   53.93
  -3  -9   8  277.87   50.98
   3   9  -7  172.24   19.83
   3   9  -7  150.79   16.97
  -3   9   7  172.13   18.65
   3   9  -7  224.87   28.81
   3  -9  -7  170.81   24.81
   3  -9  -7  157.63   27.53
   3  -9  -7  134.54   24.73
  -3  -9   7  169.69   26.40
  -3  -9   7  173.29   26.76
  -3  -9   7  169.46   26.68
   3   9  -6  153.82   20.08
   3   9  -6  188.55   24.50
  -3   9   6  224.30   26.19
   3  -9  -6  210.70   30.22
   3  -9  -6  199.02   29.65
  -3  -9   6  192.11   28.11
  -3  -9   6  189.80   23.04
  -3  -9   6  189.48   19.96
   3  -9  -6  186.85   24.95
  -3  -9   6  180.21   29.28
   3   9  -5   80.62   10.32
   3  -9  -5   79.48   14.38
   3  -9  -5   74.23   13.47
  -3  -9   5   72.14   10.55
  -3  -9   5   75.09   15.86
  -3  -9   5   83.28   16.02
  -3  -9   5   54.66   14.90
   3   9  -4   48.69   12.76
   3  -9  -4   56.77   10.60
   3  -9  -4   52.27    9.06
   3  -9  -4   51.68   18.17
  -3  -9   4   46.63    8.41
  -3  -9   4   52.06   16.57
  -3  -9   4   54.65   19.31
  -3  -9   4   61.86   25.36
   3   9  -3   40.09   12.77
   3   9  -3   35.54    5.81
   3   9  -3   38.74    5.12
  -3   9   3   37.58    9.43
   3  -9  -3   34.77   14.77
   3  -9  -3   34.80   13.81
  -3  -9   3   37.77    8.52
  -3  -9   3   33.22    8.44
  -3  -9   3   35.69    7.87
  -3  -9   3   41.54   13.68
   3  -9  -3   37.05   15.96
   3   9  -2  435.27   32.05
   3   9  -2  670.63   59.88
   3   9  -2  517.20   37.36
   3   9  -2  523.49   43.67
   3   9  -2  493.43   39.07
  -3   9   2  504.22   46.38
   3  -9  -2  438.02   33.55
   3  -9  -2  416.63   40.26
   3  -9  -2  476.03   40.77
   3  -9  -2  478.39   40.25
  -3  -9   2  446.02   27.26
  -3  -9   2  472.13   38.61
  -3  -9   2  492.95   38.55
  -3  -9   2  535.81   61.46
  -3  -9   2  457.71   39.72
   3   9  -1    0.36    4.52
   3   9  -1    9.03    9.69
   3   9  -1    8.59    4.81
  -3   9   1   11.33    3.15
  -3   9   1    8.25    6.27
   3  -9  -1   11.88    5.05
   3  -9  -1   11.06    4.99
   3  -9  -1   12.91    5.31
  -3  -9   1   11.13    4.77
  -3  -9   1   14.24    3.49
  -3  -9   1   17.94   10.02
  -3  -9   1   18.98    5.34
  -3  -9   1   13.36    2.93
   3   9   0  517.25   42.80
  -3   9   0  493.73   44.20
   3   9   0  504.64   42.17
   3  -9   0  441.12   56.38
   3  -9   0  471.94   40.40
  -3  -9   0  483.89   58.98
   3  -9   0  428.83   43.50
  -3  -9   0  720.49   41.58
  -3  -9   0  429.19   31.13
  -3  -9   0  506.30   41.01
  -3  -9   0  407.63   47.88
  -3  -9   0  466.72   41.94
  -3  -9   0  446.66   37.07
  -3   9  -1  242.59   21.07
  -3   9  -1  150.35   12.04
   3  -9   1  193.19   20.15
   3  -9   1  179.63   24.42
   3  -9   1  179.63   18.82
  -3  -9  -1  179.12   20.46
  -3  -9  -1  169.43   20.33
  -3  -9  -1  177.76   17.33
  -3  -9  -1  183.56   19.22
  -3  -9  -1  170.70   18.35
  -3   9  -2  233.86   20.76
   3  -9   2  237.90   24.19
   3  -9   2  212.45   19.52
   3  -9   2  275.98   30.57
  -3  -9  -2  222.85   17.90
  -3  -9  -2  249.41   41.60
  -3  -9  -2  226.34   24.67
   3  -9   2  236.14   24.14
  -3  -9  -2  236.37   24.11
  -3   9  -3  262.51   35.99
   3  -9   3  123.72   16.61
   3  -9   3  120.82   17.57
   3  -9   3  114.00   16.35
  -3  -9  -3  141.23   34.42
  -3  -9  -3  118.87   19.03
  -3  -9  -3  116.33   12.72
   3  -9   3  142.51   19.08
  -3  -9  -3  124.10   17.66
  -3   9  -4  500.25   48.67
   3  -9   4  488.69   68.25
   3  -9   4  416.23   44.25
  -3  -9  -4  309.25   46.38
  -3  -9  -4  355.06   33.38
   3  -9   4  395.78   36.71
  -3   9  -5   57.17   11.09
   3  -9   5   48.45   12.73
   3  -9   5   50.28   22.22
  -3  -9  -5   37.41   11.38
  -3  -9  -5   40.27   11.87
  -3  -9  -5   36.55    9.00
   3  -9   5   50.35    8.38
  -3  -9  -5   40.14   11.60
   3   9   6   30.73    4.51
  -3   9  -6   31.03    8.69
   3  -9   6   32.84    5.10
  -3  -9  -6   27.68   12.43
  -3  -9  -6   26.17    7.95
  -3  -9  -6   26.56    7.08
  -3  -9  -6   28.43    8.71
   3  -9   6   36.40   16.43
   3   9   7   90.32    8.02
  -3   9  -7   98.22   23.03
  -3  -9  -7   95.82   12.90
  -3  -9  -7   91.98   10.26
  -3  -9  -7   89.95   11.38
  -3  -9  -7   85.41   10.71
   3  -9   7  103.63   12.82
  -3   9  -8  102.82   12.56
  -3   9  -8   89.73   12.79
  -3  -9  -8   66.65    8.08
  -3  -9  -8   75.89    9.63
  -3  -9  -8   75.75    6.84
   3  10 -10    8.92    3.50
   3  10 -10   12.75    5.28
  -3  10  10   15.79    5.82
   3 -10 -10   10.08    3.78
   3 -10 -10   10.93    5.67
  -3 -10  10   14.95    5.93
  -3 -10  10   17.82    6.44
   3  10  -9   60.79   13.67
   3  10  -9   44.04    8.81
   3  10  -9   63.25    8.57
  -3  10   9   63.10   12.83
   3 -10  -9   56.53    8.13
   3 -10  -9   68.89   12.46
  -3 -10   9   65.51   12.90
  -3 -10   9   63.84   13.83
   3  10  -8   59.86   16.61
   3  10  -8   59.18    8.76
   3  10  -8   52.29    7.94
   3 -10  -8   50.04    7.73
   3 -10  -8   62.65   13.39
   3 -10  -8   53.03   13.65
  -3 -10   8   63.26   13.83
  -3 -10   8   57.68   13.32
   3  10  -7   58.88   10.07
   3  10  -7   81.10   16.14
   3  10  -7   55.98   10.73
  -3  10   7   57.74    8.50
   3 -10  -7   79.57   14.76
   3 -10  -7   78.89    9.40
  -3 -10   7   83.35   28.18
  -3 -10   7   78.96   18.32
  -3 -10   7   80.19   16.36
   3 -10  -7   66.84   17.22
   3  10  -6  201.82   21.12
   3  10  -6  250.87   27.74
   3 -10  -6  218.90   27.46
   3 -10  -6  237.51   33.55
  -3 -10   6  218.79   24.15
  -3 -10   6  195.42   53.23
  -3 -10   6  214.89   29.91
  -3 -10   6  219.61   27.32
   3  10  -5   81.46   10.17
   3 -10  -5  102.29   16.64
   3 -10  -5   96.55   15.19
  -3 -10   5   66.05   26.39
  -3 -10   5   94.92   16.94
  -3 -10   5   94.99   13.28
  -3 -10   5  105.04   19.34
   3  10  -4  127.28   15.77
   3  10  -4  102.75   15.78
   3 -10  -4  111.01   15.87
   3 -10  -4  110.65   15.31
   3 -10  -4  113.24   13.40
  -3 -10   4  101.31   19.28
  -3 -10   4  107.58   22.12
  -3 -10   4  114.00   27.98
  -3 -10   4  126.41   39.64
   3  10  -3   24.52    3.96
   3  10  -3   28.88    6.52
   3 -10  -3   20.11   11.34
   3 -10  -3   20.27   11.10
   3 -10  -3   17.69    5.40
  -3 -10   3   21.55    6.63
  -3 -10   3   21.30    6.19
  -3 -10   3   24.82   20.29
  -3 -10   3   18.44    3.62
   3  10  -2  189.75   13.91
   3  10  -2  228.46   16.98
   3 -10  -2  207.95   20.49
   3 -10  -2  211.90   20.77
   3 -10  -2  191.16   15.85
   3 -10  -2  191.31   12.70
  -3 -10   2  199.45   20.98
  -3 -10   2  214.49   18.63
  -3 -10   2  226.72   34.31
  -3 -10   2  202.03   19.28
   3  10  -1   95.97   20.88
   3  10  -1   92.81   11.79
  -3  10   1   87.94   24.48
   3 -10  -1   71.98   11.15
   3 -10  -1   73.71   11.22
  -3 -10   1   77.28   22.10
  -3 -10   1   74.06   10.91
  -3 -10   1   81.29    8.58
  -3 -10   1   74.22   21.41
   3 -10  -1   74.83   12.05
  -3  10   0   94.18    8.90
   3 -10   0   57.16   17.14
   3 -10   0   53.95   10.54
   3 -10   0   46.70   11.71
  -3 -10   0   56.35   10.77
  -3 -10   0   49.25    5.43
  -3 -10   0   53.58   16.11
  -3 -10   0   46.39   12.52
  -3 -10   0   54.41    8.23
  -3  10  -1  301.09   22.47
   3 -10   1  431.48   35.82
   3 -10   1  421.07   44.09
  -3 -10  -1  417.75   35.28
  -3 -10  -1  432.47   39.14
  -3 -10  -1  392.91   26.41
  -3 -10  -1  401.85   31.99
   3 -10   1  514.66   61.98
  -3 -10  -1  441.88   37.87
  -3  10  -2   35.81    7.25
   3 -10   2   50.55   10.79
   3 -10   2   54.32    9.77
   3 -10   2   55.08   13.63
  -3 -10  -2   48.39   10.64
  -3 -10  -2   50.91   10.53
  -3 -10  -2   52.68   11.60
  -3 -10  -2   45.66    9.76
   3 -10   2   48.78    7.30
  -3  10  -3  186.03   32.21
   3 -10   3  119.23   16.12
   3 -10   3  128.84   18.64
   3 -10   3  126.75   17.44
  -3 -10  -3  126.05   19.05
  -3 -10  -3  133.76   21.83
  -3 -10  -3  122.91   12.13
   3 -10   3  144.63   20.55
   3 -10   4  151.02   18.97
   3 -10   4  153.72   21.19
   3 -10   4  161.43   18.46
   3 -10   4  130.47   19.37
  -3 -10  -4  118.54   41.33
  -3 -10  -4  123.49   13.88
  -3  10  -5   66.65   12.12
   3 -10   5   44.02   12.75
   3 -10   5   54.78    9.89
  -3 -10  -5   43.89   13.23
  -3 -10  -5   97.43   13.91
  -3 -10  -5   42.30    8.84
   3 -10   5   49.33   13.13
  -3  10  -6    1.11    1.42
  -3  10  -6    1.04    3.02
   3 -10   6    1.17    3.46
  -3 -10  -6    1.48    2.04
  -3 -10  -6    0.56    3.06
  -3 -10  -6    2.57    3.29
   3 -10   6    1.82    2.94
  -3  10  -7    9.17    7.24
  -3  10  -7   -0.08    4.70
  -3 -10  -7    6.25    2.68
  -3 -10  -7    2.98    2.43
  -3 -10  -7    8.24    4.04
   3 -10   7    8.16    3.35
  -3 -10  -7    4.87    3.51
   3  10   8    4.57    2.56
  -3  10  -8    3.96    4.08
  -3  10  -8    8.36    3.96
   3 -10   8    5.53    2.36
  -3 -10  -8    5.85    3.09
  -3  11  10  104.96   14.80
  -3 -11  10  104.65   25.53
   3 -11 -10  101.66   14.62
   3  11  -9    9.43    5.33
   3  11  -9   18.75    4.16
   3  11  -9   13.91    6.18
  -3  11   9   19.98    7.29
   3 -11  -9   20.30    7.02
   3 -11  -9   14.46    3.99
  -3 -11   9   22.82    7.37
  -3 -11   9   23.54    7.88
   3  11  -8   19.11    4.59
   3  11  -8   19.95    5.53
   3  11  -8   18.74   11.45
   3 -11  -8   10.68   14.51
   3 -11  -8   23.76    4.54
  -3 -11   8   31.54    9.20
  -3 -11   8   36.25    8.94
   3  11  -7   23.29    7.56
   3  11  -7   15.35    4.08
   3  11  -7   16.50    5.96
  -3  11   7   14.44    3.68
   3 -11  -7    8.38    7.18
  -3 -11   7   11.01    7.91
  -3 -11   7   16.24   14.40
  -3 -11   7    8.18    8.37
   3 -11  -7    5.47    8.56
   3  11  -6  298.35   37.14
   3  11  -6  386.86   37.80
  -3  11   6  449.33   42.06
   3 -11  -6  351.58   38.36
  -3 -11   6  361.98   37.09
  -3 -11   6  367.69   40.69
  -3 -11   6  366.62   40.50
  -3 -11   6  297.30   43.43
   3 -11  -6  383.00   47.04
   3  11  -5   43.65    5.84
   3 -11  -5   34.87    9.90
   3 -11  -5   41.48   11.70
  -3 -11   5   31.82    9.82
  -3 -11   5   42.96    9.75
  -3 -11   5   38.04   11.08
  -3 -11   5   42.49   14.01
   3  11  -4   14.61    3.26
   3 -11  -4   14.76    6.70
   3 -11  -4   12.63    6.32
   3 -11  -4   13.04    5.37
  -3 -11   4   16.81    4.52
  -3 -11   4   20.78    6.55
  -3 -11   4   21.72   10.78
  -3 -11   4   25.09   10.70
   3  11  -3   39.40    4.78
   3 -11  -3   43.94   14.79
   3 -11  -3   40.28    6.06
   3 -11  -3   50.48    9.25
  -3 -11   3   46.29    4.88
  -3 -11   3   53.22    9.84
  -3 -11   3   47.32   14.86
  -3 -11   3   82.64   29.83
   3  11  -2   11.83    2.40
   3  11  -2   15.93    3.41
   3 -11  -2    8.28    3.48
   3 -11  -2    8.12    5.10
  -3 -11   2    9.95    5.55
  -3 -11   2    8.81    4.71
  -3 -11   2    7.79    6.72
  -3 -11   2    0.73   17.72
   3  11  -1  119.79   12.68
   3 -11  -1  113.64   14.43
   3 -11  -1  124.75   14.45
   3 -11  -1  125.38   15.94
  -3 -11   1  124.91   26.61
  -3 -11   1  105.47   43.83
  -3 -11   1  121.92   14.38
   3 -11   0  378.76   45.94
   3 -11   0  381.72   34.98
   3 -11   0  356.04   36.97
  -3 -11   0  400.74   36.81
  -3 -11   0  353.99   22.64
  -3 -11   0  379.74   33.06
  -3 -11   0  338.86   55.57
  -3  11  -1  205.89   15.22
   3 -11   1  265.98   42.23
   3 -11   1  284.16   33.33
   3 -11   1  274.15   24.79
  -3 -11  -1  250.77   16.38
  -3 -11  -1  263.88   24.41
  -3 -11  -1  272.40   32.89
  -3 -11  -1  296.07   43.72
  -3 -11  -1  280.26   28.71
  -3  11  -2  159.84   16.48
   3 -11   2  263.20   32.19
   3 -11   2  226.70   22.36
  -3 -11  -2  217.07   24.65
  -3 -11  -2  228.89   26.17
  -3 -11  -2  199.90   14.18
   3 -11   2  238.70   26.38
  -3  11  -3  749.99   77.43
   3 -11   3  549.74   54.74
   3 -11   3  607.19   59.24
   3 -11   3  491.35   43.82
  -3 -11  -3  515.60   56.11
  -3 -11  -3  533.37   54.53
  -3 -11  -3  507.53   54.65
   3 -11   3  530.25   48.68
  -3  11  -4  243.84   26.71
   3 -11   4  186.52   22.11
   3 -11   4  199.14   23.52
   3 -11   4  169.62   20.73
  -3 -11  -4  149.12   26.96
  -3 -11  -4  153.60   14.46
  -3 -11  -4  170.74   24.85
   3 -11   4  207.16   22.04
  -3  11  -5   -0.07    2.34
   3 -11   5    1.95    3.31
  -3 -11  -5   -1.08    3.73
  -3 -11  -5   -0.28    2.93
  -3 -11  -5    2.84    2.03
  -3 -11  -5    1.70    3.87
   3 -11   5    2.52    2.90
  -3  11  -6   79.90    8.11
  -3  11  -6  107.38   14.25
   3 -11   6   99.36   15.47
  -3 -11  -6   62.64   13.19
  -3 -11  -6   89.74   14.50
  -3 -11  -6   97.02   15.60
   3 -11   6   93.37   12.31
  -3 -11  -6   89.24   10.82
  -3  11  -7   15.87    7.07
  -3  11  -7   19.62   11.11
  -3 -11  -7   20.98    3.67
  -3 -11  -7   23.72    6.44
  -3 -11  -7    6.39    4.55
   3 -11   7   24.38    4.44
  -3  12  10    1.77    3.39
  -3 -12  10    4.49    5.97
   3 -12 -10    3.27    3.31
  -3 -12  10    4.54    6.76
   3  12  -9   -1.94    3.83
   3  12  -9    7.60    2.16
  -3  12   9    7.34    4.65
   3 -12  -9    0.97    3.59
   3 -12  -9    5.08    4.36
  -3 -12   9    5.14    4.60
  -3 -12   9    6.99    4.88
   3  12  -8   21.25    6.56
   3  12  -8   28.69   10.73
   3 -12  -8   36.05    8.72
   3 -12  -8   23.71    4.45
  -3 -12   8   35.77    9.99
  -3 -12   8   35.36    4.86
  -3 -12   8   36.16    9.17
   3  12  -7   50.74   10.05
   3  12  -7   33.62    9.43
   3 -12  -7   42.09   17.47
   3 -12  -7   32.77   11.99
  -3 -12   7   34.94   11.74
  -3 -12   7   44.78   17.46
  -3 -12   7   35.10    8.04
   3  12  -6   11.75    5.09
  -3  12   6    7.11    4.08
   3 -12  -6    5.18    5.36
   3 -12  -6    7.95    7.42
  -3 -12   6    9.19    5.76
  -3 -12   6    7.78    6.54
  -3 -12   6    6.26    6.91
   3 -12  -5   71.58   13.01
   3 -12  -5   78.37   26.39
  -3 -12   5   60.74   11.71
  -3 -12   5   78.25   13.36
  -3 -12   5   70.48   13.76
  -3 -12   5   85.86   19.88
   3 -12  -4   54.26    8.76
   3 -12  -4   42.04    9.21
   3 -12  -4   53.29   11.46
  -3 -12   4   49.77   11.38
  -3 -12   4   60.29   10.24
  -3 -12   4   60.91   18.71
  -3 -12   4   47.98    7.14
   3  12  -3    9.23    4.55
   3 -12  -3    6.45    4.24
   3 -12  -3    3.89    3.87
  -3 -12   3    7.11    4.94
  -3 -12   3    6.47    3.63
  -3 -12   3    7.58    8.41
  -3 -12   3    4.66    1.93
   3  12  -2  543.40   38.13
   3 -12  -2  487.26   43.17
   3 -12  -2  422.79   33.40
  -3 -12   2  469.04   40.69
  -3 -12   2  508.66   70.80
  -3 -12   2  474.92   45.73
   3  12  -1  781.64   58.36
   3 -12  -1  655.79   58.35
   3 -12  -1  593.26   52.46
   3 -12  -1  652.20   55.24
  -3 -12   1  643.85   60.32
  -3 -12   1  633.28   54.94
  -3 -12   1  522.33   75.04
   3 -12   0   39.54    8.14
   3 -12   0   35.61   10.69
   3 -12   0   37.00   10.09
  -3 -12   0   39.53    8.97
  -3 -12   0   36.79   10.89
  -3  12  -1   83.01    7.85
   3 -12   1  116.46   28.17
   3 -12   1  116.27   22.07
  -3 -12  -1  119.33   13.94
  -3 -12  -1  130.05   17.41
  -3 -12  -1  118.49   25.90
  -3 -12  -1  121.62   12.55
   3 -12   1  122.94   20.92
  -3  12  -2  550.31   44.92
   3 -12   2  725.38   73.84
   3 -12   2  667.43   92.99
  -3 -12  -2  601.80   57.66
  -3 -12  -2  642.77   61.55
   3 -12   2  620.60   52.99
  -3  12  -3  207.69   30.94
   3 -12   3  197.71   26.99
   3 -12   3  176.55   24.93
  -3 -12  -3  171.25   25.22
  -3 -12  -3  180.25   24.02
   3 -12   3  179.78   19.25
  -3 -12  -3  179.87   25.46
  -3  12  -4   92.47   13.88
   3 -12   4   80.07   13.31
   3 -12   4   57.01   11.30
  -3 -12  -4   64.23   15.23
   3 -12   4   74.98   14.72
  -3  12  -5   57.60   11.14
   3 -12   5   44.60   10.42
  -3 -12  -5   42.86    9.23
  -3 -12  -5   49.37   13.24
  -3 -12  -5   46.76   13.80
   3 -12   5   63.38   19.20
  -3  12  -6   -2.68    3.38
  -3  12  -6    2.72    3.27
  -3  12  -6    1.66    1.81
  -3 -12  -6    2.78    3.88
  -3 -12  -6    3.10    3.59
   3 -12   6    3.84    4.10
   3 -12   6    4.41    2.42
  -3  12  -7    6.06    4.25
   3 -12   7    5.67    3.74
  -3 -12  -7    7.84    7.49
  -3 -12  -7    4.55    3.39
  -3  13   9    6.27    4.28
   3 -13  -9    4.08    3.92
  -3 -13   9    5.22    7.97
  -3 -13   9    3.33    4.07
   3  13  -8   66.22    7.97
   3 -13  -8   61.60   11.51
  -3 -13   8   65.19   13.35
  -3 -13   8   61.98    7.23
  -3 -13   8   66.07   11.90
   3  13  -7    5.87    3.79
   3  13  -7    5.79    4.35
   3 -13  -7    3.09    5.03
   3 -13  -7    6.16    3.92
  -3 -13   7    1.80    5.15
  -3 -13   7    2.68    4.10
  -3 -13   7    3.81    3.69
   3  13  -6   95.42   13.74
  -3  13   6   91.80   10.81
   3 -13  -6   97.76   22.50
  -3 -13   6  104.87   22.91
  -3 -13   6  103.57   28.05
  -3 -13   6   78.62   17.07
   3 -13  -6  112.87   19.24
   3  13  -5  100.36   13.17
   3 -13  -5   60.02   20.84
   3 -13  -5   83.58   27.25
  -3 -13   5   66.58   11.22
  -3 -13   5   81.89   15.39
  -3 -13   5   82.18   12.94
  -3 -13   5   85.87   21.06
   3 -13  -4  151.63   19.41
   3 -13  -4  139.97   15.18
   3 -13  -4  114.13   20.89
  -3 -13   4  149.29   16.30
  -3 -13   4  130.87   11.96
  -3 -13   4  137.83   20.03
  -3 -13   4  197.78   32.90
   3  13  -3  178.28   20.56
   3 -13  -3  175.01   18.98
   3 -13  -3  172.79   20.17
  -3 -13   3  178.22   17.71
  -3 -13   3  212.38   38.79
   3 -13  -2  461.72   36.50
   3 -13  -2  476.54   57.81
   3 -13  -2  588.93   50.32
  -3 -13   2  512.40   51.07
  -3 -13   2  517.83   76.31
   3  13  -1  114.48   10.30
   3 -13  -1   60.81   13.09
   3 -13  -1   56.44   11.28
   3 -13  -1   59.63   11.24
  -3 -13   1   64.79   14.41
  -3 -13   1   61.42   11.74
  -3 -13   1   48.70   20.18
   3 -13   0  439.66   37.81
   3 -13   0  405.92   44.83
   3 -13   0  526.27   48.36
  -3 -13   0  432.38   40.62
  -3 -13   0  420.95   45.03
   3 -13   1  175.98   28.09
   3 -13   1  175.63   23.50
   3 -13   1  169.28   17.74
  -3 -13  -1  179.17   39.34
  -3 -13  -1  171.40   21.30
  -3 -13  -1  166.97   16.43
  -3  13  -2   67.82    7.77
   3 -13   2   63.26   24.03
   3 -13   2   85.54   18.14
  -3 -13  -2   75.65   14.13
   3 -13   2   67.14   16.27
  -3 -13  -2   68.00   12.04
[truncated: 299,834 more chars]
